# Supplementary material for: Time and labour costs of preventive health care, including vaccinations, in Finnish child health clinics
Source: PLoS One. 2022 Oct 3;17(10):e0270835. doi: 10.1371/journal.pone.0270835 (PMC9529095; doi:10.1371/journal.pone.0270835)
Supplement: S1 Dataset — (XLSX) [file pone.0270835.s001.xlsx]

## Sheet: variable_definitions
Variable	Definition
visitID	Identification number of the visit
visit	Child's agegroup at the time of visit
CHC	Child health clinic
time_reserved	Time booked for the visit
firstling	1 if child was the first child, 0 if older children in the family
physician	1 if visit included physician visit, 0 if only public health nurse visit
vaccinevisit	1 if a vaccine(s) was administered, 0 if not a vaccination visit
1st_vaccinevisit	1 if child received his/her first vaccine at the visit, 0 if second or subsequent vaccination visit
doses_total	number of vaccine doses given at the visit
injections_given	number of injected vaccine doses given at the visit
oral_dose	number of oral vaccine doses given at the visit
kidneydish	number of kidney dishes used during the visit (consumables)
syringe	number of syringes used during the visit (consumables)
needle	number of needles used during the visit (consumables)
needle_for_preparation	number of needles used for vaccine preparation during the visit (consumables)
plaster	number of plasters used during the visit (consumables)
celluloseswab	number of celluloseswabs used during the visit (consumables)
paper	number of paper towels used during the visit (consumables)
notes	important information concerning visit including causes of unvaccination if vaccines were scheduled for the visit
Variable	Definition (all times are presented in minutes)
PHN_total_time	Time that public health nurse used for the visit
invitation_to_the_room	Time public health nurse used from asking child in to the time when some other action or discussion clock was started
measurements	Time public health nurse used for measuring child (weight, height, head girth)
physical_status	Time public health nurse used for checking child's status (overall condition, skin)
development_assessment	Time public health nurse used for checking child's development status
breast_feeding_counselling	Time public health nurse used for breast feeding counselling
nutrition	Time public health nurse used for discussion and counselling of feeding (ecxept breast feeding)
sleeping	Time public health nurse used for discussion and counselling of sleeping
day_care	Time public health nurse used for discussion and counselling of day care
matters_concerning_parents	Time public health nurse used for discussion and counselling of parents well-being (including vaccinations given to parents)
matters_concerning_siblings	Time public health nurse used for discussion and counselling of siblings well-being (including vaccinations given to siblings)
Other_matters	Time public health nurse used for discussion and counselling of other matters (matters not defined elsewhere)
vaccination_guidance	Time public health nurse used for vaccination guidance
vaccines_from_the_fridge	Time public health nurse used for getting the vaccines ready for preparing
preparing_rota	Time public health nurse used for preparing rotavirus vaccine
preparing_DTaPIPVHib	Time public health nurse used for preparing difteria-tetanus-pertussis-polio-hemophilus type b vaccine
preparing_PCV	Time public health nurse used for preparing pneumococcal conjugate vaccine
preparing_MMR	Time public health nurse used for preparing measles-mumbs-rubella vaccine
preparing_other	Time public health nurse used for preparing other vaccine
administration_rota	Time public health nurse used for administering rotavirus vaccine
administration_DTaP-IPV-Hib	Time public health nurse used for administering difteria-tetanus-pertussis-polio-hemophilus type b vaccine
administration_PCV	Time public health nurse used for administering pneumococcal conjugate vaccine
administration_MMR	Time public health nurse used for administering measles-mumbs-rubella vaccine
administration_other	Time public health nurse used for administering other vaccine
dispose_of_vaccination_waste	Time public health nurse used for disposing waste
vaccination_documentation	Time public health nurse used for recording the vaccines to the patient file
monitoring_after_vaccination	Time from first vaccination to the time when child left the vaccination room (not included in the time sum)
recording_patient_file	Time public health nurse used for recording other than vaccination data to the patient file
booking_of_next_visit	Time public health nurse used for booking the next visit
consultations_etc	Time public health nurse used for consultations and miscellanious actions not mentioned
PHN_time_sum	Calculation: Sum of the times public health nurse used for different tasks (not including monitoring after vaccination)
Vaccination_time_sum	Calculation: Sum of the times public health nurse used for vaccination (vaccines from the fridge, preparing and administering all vaccines and vaccine waste disposal)
Physician_total_time	Time that physician used for the visit
invitation_physician	Time physician used from asking child in to the time when some other action or discussion clock was started
physical_status_physician	Time physician used for checking child's status (overall condition, skin)
development_assessment_physician	Time physician used for checking child's development status
breastfeeding_counselling_physician	Time physician used for breast feeding counselling
nutrition_physician	Time physician for discussion and counselling of feeding (ecxept breast feeding)
sleeping_physician	Time physician used for discussion and counselling of sleeping
day_care_physician	Time physician used for discussion and counselling of day care
matters_concerning_parents_physician	Time physician used for discussion and counselling of parents well-being (including vaccinations given to parents)
matters_concerning_siblings_physician	Time physician used for discussion and counselling of siblings well-being (including vaccinations given to siblings)
other_matters_physician	Time physician used for discussion and counselling of other matters (matters not defined elsewhere)
vaccination_guidance_physician	Time physician used for vaccination guidance
recording_patient_file_physician	Time physician used for recording other than vaccination data to the patient file
consultations_etc_physician	Time physician used for consultations and miscellanious actions not mentioned
physician_time_sum	Calculation: Sum of the times physician used for different tasks

## Sheet: observed_data
visitID	visit	CHC	time_reserved	firstling	physician	vaccinevisit	1st_vaccinevisit	doses_total	injections_given	oral_dose	kidneydish	syringe	needle	needle_for_preparation	plaster	celluloseswab	paper	notes	PHN_total_time	invitation_to_the_room	measurements	physical_status	development_assessment	breast_feeding_counselling	nutrition	sleeping	day_care	matters_concerning_parents	matters_concerning_siblings	Other_matters	vaccination_guidance	vaccines_from_the_fridge	preparing_rota	preparing_DTaPIPVHib	preparing_PCV	preparing_MMR	preparing_other	administration_rota	administration_DTaP-IPV-Hib	administration_PCV	administration_MMR	administration_other	dispose_of_vaccination_waste	vaccination_documentation	monitoring_after_vaccination	recording_patient_file	booking_of_next_visit	consultations_etc	PHN_time_sum
1001	12 mo	Fin-1	60	1	0	1	0	2	2	0			3		2	2		Received MMR earlier	48.2667	0.433333	1.36667	0.166667	8.06667	0	7.83333	1.28333	0	0.483333	0	3.36667	1.05	1.41667	0	1.35	0.283333	0	0	0	0.883333	0.5	0	0	0.683333	1.7	9.28333	9.41667	3.11667	0.733333	44.1333
1002	5 mo	Fin-1	45	1	0	1	0	3	2	1			4		2	2	1		54.55	0.333333	1.8	2.85	5.11667	0	3.33333	1.35	0	7.71667	0	2.05	2.8	2.46667	0.366667	1.3	1.25	0	0	0.75	0.233333	0.333333	0	0	0.2	10.6667	12.1	1.85	1.51667	0.55	48.8333
1003	12 mo	Fin-1	60	0	0	1	0	3	3	0			2	2	2	2	1		58.3833	0.533333	1.2	1.45	4.03333	0	5.38333	4.6	0.766667	8.38333	2.95	7.4	1.45	1.18333	0	1.08333	0.366667	1.53333	0	0	0.283333	0.266667	0.4	0	0.216667	0.833333	10.7833	13.2333	3.35	1.26667	62.1667
1008	3 mo	Fin-1	60	0	0	1	0	3	2	1			2		2	2	1		65.0667	0.5	1.26667	3.15	7.51667	0	3.61667	1.48333	0	1.55	6.18333	7.38333	1.7	0.683333	0.416667	1.18333	0.433333	0	0	0.85	0.333333	0.3	0	0	0.1	1.75	11.5333	9.15	1.48333	0.0833333	51.1167
1009	5 mo	Fin-1	45	1	0	1	0	3	2	1			2		2	2	1		38.9333	0.65	2	1.11667	1.96667	0	3	0.433333	0	1.18333	0	3.66667	1.83333	1.35	0.2	0.45	0.25	0	0	0.95	0.383333	0.366667	0	0	0.233333	1.55	12.25	5.68333	2.78333	0	30.05
1010	12 mo	Fin-1	60	1	0	1	0	3	3	0			2		3	3			74.05	0.733333	1.36667	0.95	5.18333	0	8.25	1.28333	0.95	1.01667	0	12.1167	4.68333	1.43333	0	1.73333	0.883333	1.48333	0	0	0.616667	0.533333	0.75	0	0.3	1.18333	30.9667	21.0333	3.11667	0.733333	70.3333
1012	3 mo	Fin-1	60	1	0	1	0	3	2	1			2	1	2	2	1		58.5167	0.633333	2.15	1.88333	3.33333	0	8.33333	3.2	0.183333	3.13333	0	6.15	7.51667	0.933333	0.183333	1.68333	0.4	0	0	2.8	0.216667	0.183333	0	0	0.216667	1.66667	17.7833	13.1	2.66667	1.48333	62.05
1013	4-6 wk	Fin-1	40	1	1	1	1	1	0	1							1		18.9	0.766667	1.43333	0	0.983333	0	0.866667	1.03333	0	0.85	0	3.63333	2.95	0.5	0.65	0	0	0	0	0.766667	0	0	0	0	0	0.716667	0	2.66667	2.01667	0	19.8333
1016	3 mo	Fin-1	60	0	0	1	0	3	2	1			2	1	2	2	1		49.8333	0.466667	1.58333	2.45	3.93333	0	5.9	1.73333	0	0.833333	1.48333	5.06667	1.15	0.85	0.633333	2.03333	1.1	0	0	0.5	0.4	0.433333	0	0	0.166667	1.33333	8.16667	3.01667	2.43333	0.266667	37.7667
1017	5 mo	Fin-1	60	0	0	1	0	3	2	1			2	1	2	2	1		44.4	0.366667	1.58333	1.68333	3	0	4.1	2.8	0	2.48333	3.26667	5.03333	2.13333	1.33333	0.233333	1.86667	0.4	0	0	0.95	0.35	0.3	0	0	0.266667	0.983333	8.68333	7.88333	1.58333	0	42.6
1018	12 mo	Fin-1	60	0	0	1	0	3	3	0			3	2	3	3			48.55	1.85	1.3	0.183333	4.76667	0	2.58333	0.916667	0.166667	2.18333	0.183333	5.56667	2.51667	1.51667	0	1.33333	0.133333	1.11667	0	0	0.433333	0.4	1	0	0.366667	2.1	13.15	9.85	3.06667	0.15	43.6833
1019	6 mo	Fin-1	45	1	0	1	0	1	1	0			1		1	1			49.4167	0.0833333	3.41667	3.1	4.53333	0	5.7	2.01667	0	2.86667	0	12.0667	1	1	0	0	0	0	0.45	0	0	0	0	0.666667	0.15	0.333333	16.2	3.5	4.05	0.0833333	45.0167
1020	3 mo	Fin-1	60	0	0	1	0	3	2	1			2	1	2	2	1		43.5333	0.216667	2.08333	1.33333	2.68333	0	3.33333	1.25	0.416667	2.31667	2.91667	5.61667	2.13333	1	0.266667	1.31667	0.416667	0	0	0.616667	0.216667	0.233333	0	0	0.283333	1.08333	16.3167	7.63333	2.6	0	39.9667
1025	4-6 wk	Fin-1	40	0	1	1	1	1	0	1							1		17.5833	0.266667	1.33333	0.283333	0.283333	0	0.466667	0.166667	0	0.266667	2.8	1.28333	1.51667	0.783333	0.383333	0	0	0	0	0.7	0	0	0	0	0.116667	0.65	22.4333	0.166667	1.43333	0	12.9
1026	4-6 wk	Fin-1	40	0	1	1	1	1	0	1	1						1		15.0167	0.516667	1.33333	0	0.2	0	0.116667	1	0	0.116667	0	1.86667	1.86667	0.933333	0.383333	0	0	0	0	0.416667	0	0	0	0	0.183333	0.483333	15.7333	0.65	1.83333	0	11.9
1028	3 mo	Fin-1	60	1	0	1	0	3	2	1			2	1	2	2	1		50.5833	0.733333	1.41667	4.2	4.01667	0	1.18333	1.28333	0	3.13333	0	13.3833	3.93333	1.23333	0.333333	1.78333	0.366667	0	0	0.9	0.466667	0.35	0	0	0.45	1.85	16.2333	7.1	2.03333	0.133333	50.2833
1030	12 mo	Fin-1	60	0	0	1	0	3	3	0			3	2	3	3			50.8	0.766667	1.43333	1.31667	8.15	0	3.95	1.01667	0.25	1.93333	0.966667	7.43333	2.35	1.06667	0	1.45	0.383333	1.21667	0	0	0.35	0.4	0.333333	0	0.666667	2.38333	15.0167	10.8167	1.58333	0.183333	50.4
1035	3 mo	Fin-1	60	1	0	1	0	3	2	1			2	1	2	2	1		58.0333	0.7	2.3	2.46667	2.4	0	9.21667	3.81667	0	5.41667	0	10.5	2.35	1.31667	0.25	1.13333	0.4	0	0	1.01667	0.316667	0.433333	0	0	0.833333	2.33333	13.5167	6.23333	1.08333	1.16667	55.6833
1038	12 mo	Fin-1	60	1	0	1	0	3	3	0			3	2	4	3			45.9833	0.7	2.45	0.316667	3.06667	0	5.73333	2.8	0	2.71667	0	5.55	3.45	1.41667	0	1.15	0.233333	1.73333	0	0	0.25	0.383333	0.266667	0	0.916667	1.93333	12.0333	7	2.68333	0	44.75
1041	4-6 wk	Fin-1	40	0	1	1	1	1	0	1							1		14.6833	0.0833333	1.48333	0	0.116667	0	0.166667	0.45	0	0	0	1.83333	2.88333	0.733333	0.6	0	0	0	0	0.483333	0	0	0	0	0	0.266667	22.8167	0.183333	1.56667	0	10.85
1043	3 mo	Fin-1	45	0	0	1	0	3	2	1			2	1	2	2	1		34.2667	0.4	1.41667	1.36667	2.2	0	5.85	1.93333	0	0.85	0	2.38333	3.03333	1.31667	0.183333	0.916667	0.5	0	0	0.783333	0.416667	0.416667	0	0	0.516667	1.95	12.2333	6.26667	1.33333	0	34.0333
1044	5 mo	Fin-1	45	1	0	1	0	3	2	1			2	1	2	2	1		46.3833	1	1.46667	1.45	0.833333	0	4.01667	2.2	0	1.6	0	7.26667	4.66667	1	0.25	0.966667	0.233333	0	0	0.683333	0.5	0.383333	0	0	0.783333	3.08333	17.2833	9.83333	2.18333	1.5	45.9
1048	4-6 wk	Fin-1	40	1	1	1	1	1	0	1							1		18.3833	0.35	2.7	0	0.1	0	0.1	0.583333	0	0.716667	0	1.25	1.53333	0.5	0.366667	0	0	0	0	1.3	0	0	0	0	0.1	0.416667	20.3	0.983333	1.68333	0.0833333	12.7667
1051	5 mo	Fin-1	45	1	0	1	0	1	1	0			1	1	1	1		family wants only Dtap-IPV-Hib vaccines	39.3667	0.55	1.51667	2.85	2.36667	0	4.91667	2.76667	0	3.63333	0	4.63333	1.71667	0.733333	0	1.25	0	0	0	0	0.416667	0	0	0	0.35	1.28333	12.0167	8.45	1.38333	0	38.8167
1054	4-6 wk	Fin-1	40	1	1	1	1	1	0	1							1		16.6	0.666667	1.55	0	0.333333	0	0	0	0	0	0	3.05	3.83333	0.616667	0.366667	0	0	0	0	1.21667	0	0	0	0	0.166667	0.533333	6.85	0.633333	1.8	0	14.7667
1056	6 mo	Fin-1	45	0	0	1	0	1	1	0					1	1		siblings: influenza vaccine for sibling	33.2333	0.35	2.26667	0.616667	1.8	0	3.16667	1.11667	0	0	3.41667	1.36667	1.2	0.533333	0	0	0	0	0.483333	0	0	0	0	0.216667	0.166667	0.516667	10.0333	5.13333	4.18333	0	26.5333
1057	3 mo	Fin-1	60	1	0	1	0	3	2	1			2	1	2	2	1		46.0833	0.1	2.08333	1.01667	4.76667	0	6.13333	2.96667	0	5.88333	0	2.96667	3.13333	1.68333	0.633333	1.95	0.516667	0	0	0.8	0.183333	0.233333	0	0	0.666667	1.83333	14.6333	5.18333	1.68333	0.25	44.6667
1058	5 mo	Fin-1	60	0	0	1	0	3	2	1			2	1	2	2	1		56.1833	0.55	1.2	2.81667	2.78333	0.266667	2.11667	2.81667	0	3.85	6.88333	5.05	2.66667	0.95	0.55	1.88333	0.516667	0	0	0.666667	0.333333	0.25	0	0	0.0833333	2.71667	17.3333	11.1667	1.63333	0.1	51.85
1059	6 mo	Fin-1	45	1	0	1	0	1	1	0					1	1		parents: influenza vaccine to mother	37.2667	0.533333	2.33333	1.05	2.43333	0	5.78333	2.01667	0	4.2	0	4.3	3.51667	0.616667	0	0	0	0	0.316667	0	0	0	0	0.233333	0	0.766667	11.1167	7.55	3.2	0.683333	39.5333
1060	5 mo	Fin-1	60	0	0	1	0	3	2	1			2	1	2	2	1	booking: 2 visits to phycisian and also 6 months PHN visit changed to physician visit	59.4667	0.333333	1.83333	2.91667	2.08333	0	4.85	3.08333	0	13.8833	2.93333	4.3	3.16667	0.916667	0.566667	1.51667	0.6	0	0	0.516667	0.35	0.25	0	0	0.383333	2.01667	14.5333	3.86667	6.5	0.766667	57.6333
1061	12 mo	Fin-1	60	1	0	1	0	4	4	0			2	2	4	4		parents: influenza vaccine to mother	50.0333	1.01667	1.75	0.416667	2.15	0	6.36667	1.05	0.5	3.41667	0	4.46667	3.76667	1.25	0	1.46667	0.35	1.61667	0.166667	0	0.3	0.35	0.416667	0.333333	0.9	3.25	12.6333	11.0167	2.7	0	49.0167
1063	3 mo	Fin-1	45	1	0	1	0	3	2	1			2	1	2	2	1		42.9667	0.45	1.8	0.916667	3.16667	0.183333	2.3	1.35	0	1.35	0	5.11667	4.51667	1.56667	0.516667	1.51667	0.35	0	0	0.683333	0.383333	0.333333	0	0	0.666667	2.36667	11.9833	10.7	1.68333	0	41.9167
1064	4-6 wk	Fin-1	40	1	1	1	1	1	0	1							1		18.0167	0.5	1.5	0	0.75	0	0.333333	1.2	0	1.03333	0	3.86667	4.38333	0.75	0.35	0	0	0	0	0.683333	0	0	0	0	0.25	0.4	11.1833	0.716667	2.18333	0.25	19.15
1065	12 mo	Fin-1	60	1	0	1	0	3	3	0			3	2	3	3			55.2833	0.166667	1.35	0.883333	1.68333	0	7.48333	0.95	1.28333	12.3667	0	7.11667	2.33333	1.51667	0	1.33333	0.15	1.16667	0	0	0.333333	0.25	0.433333	0	0.516667	2	23.7	10.0833	2.35	0	55.75
1066	5 mo	Fin-1	60	0	0	1	0	3	2	1			2	1	2	2	2		35.6	1.28333	1.46667	0.25	1.11667	0	2.48333	0.866667	0	3.46667	6.83333	3.43333	4.41667	0.9	0.4	0.966667	0.4	0	0	0.866667	0.383333	0.5	0	0	0.683333	2.18333	15.7667	9.86667	1.91667	0	44.6833
1067	3 mo	Fin-1	60	0	0	1	0	3	2	1			2	1	2	2	1		48.5833	1.43333	1.66667	3.75	1.16667	0	2.65	0.8	0	5.7	1.46667	7.2	4.4	0.983333	0.266667	1.08333	0.3	0	0	0.666667	0.283333	0.35	0	0	0.75	2.4	16.8833	10.9333	3.68333	1.38333	53.3167
1068	12 mo	Fin-1	60	0	0	1	0	3	3	0			2	1	3	3		MMR giver at previous visit; parents: influenza vaccine for mother	50.2667	0.366667	2.16667	0.25	3.01667	0	3.76667	0.75	1.05	4.53333	0.35	8.76667	5.18333	1.25	0	1.35	0.333333	0	0.366667	0	0.333333	0.316667	0	0.35	0.533333	1.95	15.85	8.35	3.85	0	49.1833
1070	12 mo	Fin-1	60	1	0	1	0	4	4	0			3	2	4	4		parents: influenza vaccine to mother and father	55.1667	0.366667	1.25	0	3.66667	0	6.93333	4.3	0.166667	4.11667	0	5.01667	5.53333	1.68333	0	1.18333	0.4	1.35	0.266667	0	0.333333	0.3	0.383333	0.283333	0.916667	3.5	15.65	12.8333	4.43333	0	59.2167
1071	2-4 wk	Fin-1	45	0	0	1	1	1	1	0				1	1	1			64.6333	1.05	2.83333	2.23333	4.91667	0.85	0.516667	1.66667	0	25.1	2.66667	3.03333	1.53333	1	0	0	0	0	0.566667	0	0	0	0	0.466667	0.333333	1.25	33.1833	11.4167	4.13333	0.1	65.6667
1073	4-6 wk	Fin-1	40	1	1	1	1	1	0	1							1		32.4167	1.55	2.25	0	0.35	0.666667	0.35	0.816667	0	6.08333	0	1.88333	2.8	0.933333	0.716667	0	0	0	0	2.2	0	0	0	0	0.283333	0.416667	25.75	0.983333	1.76667	0.1	24.15
1074	8 mo	Fin-1	40	1	1	1	0	1	1	0					1	1		parents: influenza vaccine to father	21.55	0.5	2.01667	0	0.733333	0	1.85	0.983333	0	1.61667	0	2.43333	2.38333	0.75	0	0	0	0	0.25	0	0	0	0	0.3	0	0.65	31.6667	0.833333	3.68333	0	18.9833
1077	5 mo	Fin-1	60	1	0	1	0	3	2	1			2	1	2	2	1	parents: influenza vaccine to mother	45.0333	0.5	1.48333	1.03333	2.7	0	4.75	1.05	0	4.5	0	6.41667	4.25	2.03333	0.333333	1.05	0.266667	0	0	0.75	0.416667	0.283333	0	0	0.533333	1.75	13.2167	13.7167	2.66667	0	50.4833
1078	8 mo	Fin-1	40	0	1	1	0	1	1	0					1	1			16.75	1.13333	2	0	0.85	0	0.9	0.75	0	0	0	1.33333	1.71667	0.666667	0	0	0	0	0.133333	0	0	0	0	0.583333	0.166667	0.516667	23.3167	0.5	1.85	0	13.1
1080	4-6 wk	Fin-1	40	1	1	1	1	1	0	1							1		12.4667	1.13333	1	0	0.683333	0	0.166667	0.5	0	0	0	1.61667	1.55	0.95	0.483333	0	0	0	0	0.483333	0	0	0	0	0.25	0.55	14.6667	0.666667	1.93333	0	11.9667
1083	6 mo	Fin-1	45	1	0	1	0	2	2	0			1	1	2	2			41.7167	0.433333	2.6	2.16667	2.6	0	6.26667	3.83333	0	2.26667	0	4.65	4.33333	0.916667	0	0	0	1.66667	0.3	0	0	0	0.166667	0.266667	0.4	1.66667	15.0167	6.35	6.21667	0	47.1
2000	2 mo	Fin-2	60	1	0	1	1	1	0	1						1	1		56.2667	0.233333	1.5	3.41667	1.65	0	3.01667	0.533333	0	4.11667	0	11.15	3.61667	1.01667	1.9	0	0	0	0	2.21667	0	0	0	0	0.1	0.9	14.3833	11.9	2.65	1.81667	51.7333
2001	12 mo	Fin-2	60	0	0	1	0	3	3	0			3	2	4	3			65.2	2.98333	1.88333	1.55	3.86667	0	4.25	2.85	0.7	5.93333	0.516667	8.61667	2.06667	1.45	0	1.38333	0.433333	1.75	0	0	0.233333	0.35	0.35	0	0.616667	2.78333	10.1833	9.86667	1.03333	1.78333	57.25
2002	12 mo	Fin-2	60	1	0	1	0	3	3	0			3	2	3	3			72.0333	1.15	2.26667	3.25	6.01667	0	6.21667	11.7333	0	3.41667	0	8.68333	4.53333	1.68333	0	1.11667	0.5	1.81667	0	0	0.516667	0.766667	0.716667	0	0.25	0.733333	20.4667	3.5	3.35	0.25	62.4667
2003	3 mo	Fin-2	60	0	0	1	0	3	2	1			2	1	3	2	1		66.0667	5.01667	2.51667	2.58333	1.48333	0	4.16667	1.4	0	8.48333	1.33333	10.5167	2.2	1.15	0.783333	1.53333	0.466667	0	0	1.21667	0.333333	0.466667	0	0	0.316667	2.7	13.25	9.68333	0.883333	0.1	59.3333
2004	12 mo	Fin-2	60	1	0	1	0	3	3	0			3	2	3	3		patient file recording done later	60.5	0.783333	1.31667	1.43333	5.53333	0	5.81667	2.15	0.1	1.41667	0	8.03333	3.01667	2.51667	0	1.01667	0.283333	1.55	0	0	0.5	0.366667	0.5	0	0.2	2.7	13.45	3.41667	0.4	0.633333	43.6833
2005	12 mo	Fin-2	45	0	0	1	0	3	3	0			3	2	3	3			79.0667	1.01667	2.01667	0	7.35	0	8.58333	6.95	0	0.816667	1.06667	11.7	4.11667	1.2	0	1.23333	0.383333	1.28333	0	0	0.733333	0.483333	0.7	0	0.35	1.7	18.6333	11.5667	1.4	0.766667	65.4167
2006	3 mo	Fin-2	60	0	0	1	0	3	2	1			2	2	2	2	1		46.7167	0.966667	1.2	2.25	2.76667	0	3.78333	0.466667	0	3.2	1.85	3.08333	2.21667	1.21667	0.266667	2.13333	0.3	0	0	0.833333	0.366667	0.3	0	0	0.183333	1.7	13.6	9.46667	0.95	0.35	39.85
2007	3 mo	Fin-2	60	0	0	1	0	3	2	1			2	2	2	2	1		60.0167	1.38333	1.68333	3.38333	2.91667	1.5	3.48333	1.66667	0	5.28333	0.666667	5.95	3.9	1.16667	0.516667	1.45	0.383333	0	0	1.58333	0.25	0.516667	0	0	0.416667	2.43333	11.6167	9.88333	0.633333	0.35	51.4
2010	5 mo	Fin-2	60	1	0	1	0	3	2	1			2	1	2	2	1		59.9167	0.333333	1.58333	2.73333	3.83333	0	8.26667	2.9	0	4.15	0	9.83333	1.63333	1.41667	0.983333	1.36667	0.483333	0	0	1.81667	0.333333	0.366667	0	0	1	0.9	14.6	12.0167	1.26667	0.75	57.9667
2012	5 mo	Fin-2	60	0	0	1	0	3	2	1			2	1	2	2	1		50.2667	2.15	1.86667	1.61667	1.96667	0	3.13333	2.43333	0	1.5	1.73333	2.31667	1.71667	1.38333	0.566667	1.48333	0.416667	0	0	2.21667	0.233333	0.266667	0	0	0.433333	1.46667	10.0333	8.85	1.53333	0.0833333	39.3667
2013	3 mo	Fin-2	60	1	0	1	0	3	2	1			2	1	2	2	1		66.8	0.25	1.35	3.61667	1.85	0	3.18333	0.283333	0	8.58333	0	12.7167	4.75	0.916667	0.666667	2.9	0.3	0	0	2.53333	0.266667	0.283333	0	0	0.416667	2.11667	15.4	11.15	1.78333	0.25	60.1667
2014	5 mo	Fin-2	60	0	0	1	0	3	2	1			2	1	2	2	1		56.0333	0.95	2.68333	6.43333	2.51667	0	2.21667	0.966667	0	1.46667	0.766667	8.18333	1.76667	1.41667	0.65	2.3	0.633333	0	0	2.48333	0.283333	0.316667	0	0	0.783333	2.43333	13.45	15.45	1.55	0.0833333	56.3333
2017	3 mo	Fin-2	60	0	0	1	0	3	2	1			2	1	2	2	1		53.9	0.65	2	3.93333	5.76667	0.5	3.68333	1.05	0	2.63333	0.75	10.5167	1.76667	1.08333	0.666667	1.06667	0.25	0	0	1.56667	0.333333	0.35	0	0	0.766667	1.31667	10.1333	14.5833	1.4	0.433333	57.0667
2028	2 mo	Fin-2	60	0	0	1	1	1	0	1							1	siblings: brother was measured	70.1167	1.55	3.36667	3.08333	1.33333	0.25	0.383333	0.233333	0	6.63333	8.66667	9.66667	1.31667	0.966667	0.85	0	0	0	0	2.85	0	0	0	0	0.183333	0.85	12.95	13.1667	2.05	0.333333	57.7333
2029	3 mo	Fin-2	60	1	0	1	0	3	2	1			2	1	2	2	1		59.2	0.433333	1.53333	2.56667	2.2	0	3.88333	1.83333	0	9.46667	0	8.98333	2.63333	1	0.383333	1.38333	0.55	0	0	0.95	0.366667	0.35	0	0	0.4	1.68333	16.5333	9.35	1.25	0.133333	51.3333
2032	5 mo	Fin-2	60	1	0	1	0	3	2	1			2	1	2	2	1		47.5167	0.283333	1.48333	2.86667	1.78333	0	4.41667	2.41667	0	2.83333	0	4.26667	1.38333	1.7	0.366667	1.65	0.5	0	0	1.83333	0.516667	0.3	0	0	0.616667	2.65	13.95	8.2	1.4	0.483333	41.95
2041	5 mo	Fin-2	60	1	0	1	0	1	0	1							1	Child gets Dtap-IPV-Hib and PCV in Vaccine Reseach Center	52.6667	0.75	1.96667	3.1	3.23333	0	7.26667	5.18333	0	3.61667	0	7.3	0.583333	0.583333	0.466667	0	0	0	0	1.68333	0	0	0	0	0.333333	0.566667	10.45	8.33333	1.3	0.433333	46.7
2042	5 mo	Fin-2	60	0	0	1	0	3	2	1			2	1	2	2	1		61.6	1	2.13333	6.28333	3.21667	0	2.3	0.983333	0	1	0.183333	9.55	6.35	1.5	0.616667	1.06667	0.25	0	0	1.08333	0.85	0.7	0	0	0	1.5	16.2167	12.0833	2	1.5	56.15
2043	5 mo	Fin-2	60	0	0	1	0	1	1	0			1	1	1	1		Mother did not want 3rd rotavirus vaccine (due to adverse effect) and wanted PCV at 6 months visit	43.25	1.06667	2.68333	2.85	2.53333	0.25	3.81667	1.93333	0	7.9	3.03333	4.13333	1.83333	0.583333	0	1.78333	0	0	0	0	0.383333	0	0	0	0.1	0.666667	5.93333	3.11667	1.26667	0.25	40.1833
2046	5 mo	Fin-2	60	0	0	1	0	3	2	1			2	1	2	2	1		55.0833	0.966667	2.81667	4.36667	3.33333	0	1.31667	1.18333	0	3.68333	0.383333	5.68333	2.66667	0.9	0.816667	1.81667	0.683333	0	0	2.31667	0.6	0.516667	0	0	0.783333	3.61667	18.0833	12.0667	1.21667	1	52.7333
2050	6 mo	Fin-2	60	1	0	1	0	1	1	0					1	1			47.8333	0.166667	1.25	3.08333	4	0	7.9	3.2	0	3.51667	0	8.1	2.68333	1.6	0	0	0	0	0.333333	0	0	0	0	0.333333	0	0.5	9.88333	2.8	1.5	0.416667	41.3833
2052	12 mo	Fin-2	60	1	0	1	0	3	3	0			3		3	3			64.7667	5.56667	1.5	2.35	3.18333	0	3.83333	2.18333	0	7.28333	0	10.1833	5.68333	1.21667	0	0.983333	0.383333	1.63333	0	0	0.333333	0.416667	0.516667	0	0.933333	2.28333	10.55	8.01667	1.76667	0.516667	60.7667
2053	12 mo	Fin-2	60	1	0	1	0	3	3	0			3		3	3		patient file recording done later	57.5333	3.41667	1.6	2.11667	3.33333	0	3.1	2.03333	0	3.03333	0	7.48333	6.43333	1.3	0	1.8	0.416667	1.31667	0	0	0.333333	0.35	0.35	0	0.683333	3.01667	16.9167	4.3	6.68333	0.25	53.35
2054	2 mo	Fin-2	60	1	0	1	1	1	0	1							1		52.3	0.466667	2.51667	3.43333	1.75	0.333333	1.6	1.5	0	2.13333	0	6.45	3.78333	1.06667	0.516667	0	0	0	0	4.65	0	0	0	0	0	2.03333	9.08333	16.2833	3.18333	0.7	52.4
2055	2 mo	Fin-2	45	1	0	1	1	1	0	1							1		46.8833	0.75	2.45	4.26667	2.41667	1.01667	1.68333	0.95	0	2.93333	0	7.7	4.16667	0.683333	0.433333	0	0	0	0	1.53333	0	0	0	0	0.166667	0.5	20.1667	13.4	1.63333	0.166667	46.85
2057	5 mo	Fin-2	60	1	0	1	0	3	2	1			2	1	2	2	2		56.2333	0.483333	2.28333	3.26667	2.75	0.0833333	5.08333	1.5	0	0.633333	0	3.16667	4.28333	1.25	0.666667	1.68333	0.35	0	0	1.6	0.416667	0.483333	0	0	0.9	3.21667	14.55	17.7167	1.75	1.58333	55.15
2058	3 mo	Fin-2	60	1	0	1	0	3	2	1			2	2	2	2	1	Dtap-IPV-Hib vaccine was unuseable, had to get another vaccine dose.	77.0333	0.883333	2.71667	3.25	3.26667	0.166667	5.16667	3.18333	0	8.65	0	6.46667	4.03333	1.45	0.833333	4.5	0.5	0	0	2.35	0.35	0.466667	0	0	0.666667	9.23333	31	14.4167	4.46667	0.5	77.5167
2059	3 mo	Fin-2	60	0	0	1	0	3	2	1			2	1	2	2	1	parents: influenza vaccine to mother	59.15	1.31667	2	2.31667	1.43333	0.2	0.933333	0.583333	0	8.06667	1.86667	6.01667	5.58333	0.933333	0.5	1.36667	0.583333	0	0	1.4	0.6	0.566667	0	0	0.65	1.63333	16.7667	14.7667	2.36667	0.183333	55.8667
2060	12 mo	Fin-2	60	1	0	1	0	4	4	0			2	2	5	5			56.7333	0.85	2.63333	1.05	4.08333	0	2.88333	1.91667	0.333333	3.6	0	4.1	2.58333	1.85	0	1.35	0.35	1.33333	0.35	0	0.5	0.466667	0.6	0.733333	0.916667	2.05	13.6	15.2333	2.01667	0	51.7833
2071	3 mo	Fin-2	60	0	0	1	0	3	2	1		1	2		2	2	1		55.6	0.616667	1.63333	1.68333	1.45	1.6	5.06667	0.866667	0	6.15	0.433333	5.28333	3.86667	1.41667	1.53333	1.53333	0.366667	0	0	2.1	0.266667	0.316667	0	0	0.833333	2.33333	9.85	7.66667	1.1	0	48.1167
2072	3 mo	Fin-2	60	0	0	1	0	3	2	1		1	3		2	2	1		69.4333	0.516667	1.51667	4.01667	2.1	0.833333	3.71667	4.36667	0	10.6833	2.18333	5.15	3.41667	1.3	0.35	2.25	0.25	0	0	1.25	0.383333	0.333333	0	0	0.666667	2.81667	13.1167	16.2	1.35	0	65.65
2073	6 mo	Fin-2	60	0	0	1	0	1	1	0			1		1	1		PCV during this visit due to mother's wish	82.1167	0.583333	1.58333	4.75	4.35	0.666667	6.66667	1.65	0	2	4.5	11.7333	3.3	1.25	0	0	0.583333	0	0	0	0	0.416667	0	0	0.333333	0.65	15.7167	18.4167	2.86667	0	66.3
2074	12 mo	Fin-2	60	0	0	1	0	3	3	0		1	3	2	3	3		patient file recording done later	70.75	1	3	1.18333	5.73333	0	4.58333	0.45	0.25	3.11667	1.91667	13.4333	6.46667	1.41667	0	2.48333	0.383333	1.75	0	0	0.483333	0.483333	0.45	0	0.666667	6.5	20.2167	4.25	5.5	0	65.5
2077	12 mo	Fin-2	60	1	0	1	0	3	3	0		1	3	2	3	3			69.7833	3.73333	1.75	1.83333	6.03333	0	5.3	2.2	0	4.45	0	7.21667	3.65	1.31667	0	2.36667	0.25	1.18333	0	0	0.333333	0.25	0.3	0	0.583333	3.18333	20.7667	13.4333	3.88333	0.35	63.6
2081	2 mo	Fin-2	60	0	0	1	1	1	0	1							1		61.15	0.816667	1.51667	3.95	2.48333	1.76667	0.933333	2.1	0	1.76667	0.75	10.8	2.1	1.15	0.516667	0	0	0	0	2.45	0	0	0	0	0.316667	0.583333	5.83333	14.5167	2.5	0.583333	51.6
2082	2 mo	Fin-2	60	0	0	1	1	1	0	1							1	parents: influenza vaccine to mother	59.9333	1.25	1.66667	3.11667	1.63333	2.33333	1.01667	0.916667	0	15.0667	4.26667	3.18333	2.9	1.36667	0.866667	0	0	0	0	1.18333	0	0	0	0	0.35	0.516667	24.0167	11.85	2.33333	0	55.8167
2083	2 mo	Fin-2	60	0	0	1	1	1	0	1							1	parents: influenza vaccine to mother; siblings: influenza vaccine to sister	56.45	0.683333	1.7	2.23333	1.83333	0.166667	1.18333	1.2	0	10.5667	5.7	8.43333	5.35	0.5	0.7	0	0	0	0	2.1	0	0	0	0	0.35	0.666667	13.6333	9.6	4.11667	0.166667	57.25
2085	2 mo	Fin-2	60	1	0	1	1	1	0	1							1		58.5333	0.483333	3.5	4.03333	2.1	1.5	2.01667	1.81667	0	9.31667	0	7.25	3.81667	0.65	0.383333	0	0	0	0	1.78333	0	0	0	0	0.25	1.18333	17.1833	10.7333	1.45	0.5	52.7667
3003	5 mo	Fin-3	60	0	0	1	0	2	2	0			2	1	2	2		No rota vaccine as child had loose stools and skin was red	59.15	0.433333	1.48333	5.95	6.3	0	2.73333	2.43333	0	2.93333	3.01667	4.98333	0.983333	1.23333	0	1.08333	0.966667	0	0	0	0.566667	0.55	0	0	0.25	4.85	18.5833	13.1167	4.35	0	58.2167
3004	3 mo	Fin-3	60	0	0	1	0	3	2	1			2	1	2	2	1		61.3167	0.183333	4.1	3.66667	1.38333	0	5.48333	1.1	0	4.58333	0.483333	8.08333	1.93333	1.61667	0.45	0.716667	0.9	0	0	1.05	0.233333	0.35	0	0	0.183333	2.35	27.9333	14.1333	3.5	0	56.4833
3005	2 mo	Fin-3	60	1	0	1	1	1	0	1							1		44	0.316667	4.08333	4.31667	6.21667	0	8.38333	0.933333	0	4.5	0	1.71667	2.08333	1.58333	1	0	0	0	0	1.11667	0	0	0	0	0.166667	2.6	21.4167	6.51667	2.46667	0	48
3006	5 mo	Fin-3	60	1	0	1	0	3	2	1			2	1	2	2	1		58.15	0.95	2.41667	7.38333	7.28333	0	6.65	4.36667	0	5.75	0	6.33333	0	1.38333	2.15	1.35	1.08333	0	0	0.516667	0.366667	0.35	0	0	0.25	1.01667	26.4333	13.2167	1.95	0	64.7667
3007	3 mo	Fin-3	60	0	0	1	0	3	2	1			2	1	2	2	1		69.5	0.116667	2.3	3.78333	5.9	0	4.76667	3.4	0	11.3167	5.61667	5	1.03333	0.433333	0.216667	1.71667	0.5	0	0	1.18333	1.08333	0.483333	0	0	0.1	3.86667	14.55	12.2833	5.51667	0	70.6167
3008	3 mo	Fin-3	60	0	0	1	0	3	2	1			2	1	3	2	1		57.4333	0.816667	3.03333	5.18333	3.56667	0	4.78333	1.1	0	4.51667	3.6	2.71667	1.26667	1.71667	0.5	1.88333	0.3	0	0	1.4	0.883333	1.13333	0	0	0.216667	4.51667	19.7167	13.3167	4.95	0	61.4
3014	12 mo	Fin-3	60	0	0	1	0	3	3	0			2	1	4	3			69.3333	0.233333	2.53333	4.03333	8.46667	0	7.75	1.71667	2.08333	4.08333	2.83333	4.8	4.41667	1.58333	0	1.23333	0.266667	0	0.1	0	0.566667	0.85	0	0.3	0.233333	5.11667	23.1167	15.15	2.75	0	71.1
3015	12 mo	Fin-3	60	0	0	1	0	3	3	0			3	1	3	3			62.9	1.63333	7.58333	3.28333	8.51667	0	7.01667	1.11667	1.1	7.4	0.816667	1.66667	3.88333	1.81667	0	0.866667	0.466667	1.38333	0	0	0.666667	0.783333	1	0	0.3	4.25	29.75	10.55	1	0	67.1
3016	5 mo	Fin-3	60	0	0	1	0	3	2	1			2	1	2	3			50.2667	0.316667	3.65	3.4	4.08333	0	5.33333	2.18333	0	2.25	5.45	2.51667	3.48333	1.58333	0.566667	1.95	0.516667	0	0	2.33333	0.316667	0.616667	0	0	0.366667	2.18333	12.4333	6.9	1.61667	0	51.6167
3018	2 mo	Fin-3	60	1	0	1	1	1	0	1							2		64.7833	0.616667	3.85	10	7.61667	1.2	4.76667	2.56667	0	5.28333	0	3.31667	2.8	1.33333	0.483333	0	0	0	0	4.71667	0	0	0	0	0.0666667	3.25	13.6333	11.75	2.01667	0	65.6333
3019	2 mo	Fin-3	60	1	0	1	1	1	0	1							1		48.55	0.383333	4	3.6	3.58333	0	7.08333	3.38333	0	3.43333	0	6.53333	1.7	0.983333	0.45	0	0	0	0	1.46667	0	0	0	0	0.15	1.25	21.9833	9.56667	1.75	0	49.3167
3020	6 mo	Fin-3	60	1	0	1	0	1	1	0					1	1			54.2667	0.416667	4.01667	7.03333	6.8	0	4.26667	2.95	1.83333	3.31667	0	4.8	3.51667	1.66667	0	0	0	0	0.3	0	0	0	0	0.216667	0.166667	2.61667	20.8333	11.4167	0.95	0	56.2833
3021	3 mo	Fin-3	60	0	0	1	0	3	2	1			2	1	2	4			66.35	0.433333	4.15	4.31667	6.75	0	3.58333	0	0	10.55	0.883333	1.28333	6.55	5.81667	1.23333	1.18333	1.13333	0	0	1.3	1.1	1.05	0	0	0.6	3.1	13.5667	11.2333	3.91667	0	70.1667
3022	5 mo	Fin-3	60	1	0	1	0	3	2	1			2	1	2	4			68.05	0.55	6.25	5.31667	7.88333	0	5.95	3	2.11667	7.46667	0	9.41667	2.83333	4.13333	0.416667	0.633333	0.5	0	0	1.35	0.333333	0.666667	0	0	0.433333	4.83333	20.7	5.7	4.06667	0	73.85
3026	6 mo	Fin-3	60	1	0	1	0	1	1	0					1	1			41.4	0.466667	2.15	8.5	3.55	0	5.68333	4.43333	0	4.1	0	0.566667	2.03333	2.31667	0	0	0	0	0.183333	0	0	0	0	0.15	0.1	0.516667	8.55	4.28333	0.6	1.48333	41.1167
3027	3 mo	Fin-3	60	1	0	1	0	3	2	1			2	1	2	2	1		51.0333	0.866667	2.5	3.33333	2.81667	0	7.8	0.616667	0	6.65	0	0.283333	4.55	2.45	0.733333	1.3	0.55	0	0	1.51667	0.65	0.55	0	0	0.633333	3.81667	9.1	8.55	2.33333	0	52.5
3030	8 mo	Fin-3	45	0	1	1	0	1	1	0					1	1			20.7	0.216667	3.03333	0.0666667	1.8	0	3.36667	0.433333	0.416667	0.0833333	1.98333	1	1.93333	0.883333	0	0	0	0	0.483333	0	0	0	0	0.583333	0.116667	0.616667	3.8	1	0.666667	0	18.6833
3031	8 mo	Fin-3	45	1	1	1	0	1	1	0					1	1		Vaccination after physician visit	16.85	0.216667	3.83333	0.0166667	2.15	0	1.35	0	0.216667	0.216667	0	2.25	3.58333	0.166667	0	0	0	0	0.116667	0	0	0	0	0.3	0	0	4.33333	0.733333	0.916667	0	16.0667
3032	12 mo	Fin-3	60	1	0	1	0	1	1	0			1	1	1	1			71.8833	0.783333	3.96667	7.28333	7.51667	0	8.31667	6.3	2.11667	6.38333	0	8.08333	7.01667	2.16667	0	0.75	0	0	0	0	0.383333	0	0	0	0.25	0.783333	12.7167	8.6	3.28333	0	73.9833
3034	5 mo	Fin-3	60	0	0	1	0	3	2	1			2	1	2	1	1		57.3167	0.483333	3.26667	5.5	5.78333	0	3.83333	0.1	0	5.25	0.75	2.43333	4.4	4.01667	0.216667	1.36667	0.383333	0	0	1.2	1.01667	0.283333	0	0	0.233333	2	13.5167	11.2667	2.1	0	55.8833
3037	3 mo	Fin-3	60	1	0	1	0	3	2	1			2	1	2	2	2		70.7333	0.25	5.01667	7.46667	7.5	0	3.35	6.21667	0	10.5667	0	3.23333	3.5	2.3	0.35	0.85	0.733333	0	0	2.81667	0.616667	0.566667	0	0	0.3	1.78333	30.25	7.48333	2.31667	0	67.2167
3038	12 mo	Fin-3	60	0	0	1	0	3	3	0			1	1	3	3		patient file recording done later	65.2667	0.283333	2.56667	5.08333	3.51667	0	3.73333	0.866667	2.35	15.6	4.78333	2.9	2.15	2.15	0	1.65	0	1.03333	0.2	0	0.583333	0	0.45	0.15	0.7	1.55	15.75	10.85	2.33333	0	65.4833
3040	5 mo	Fin-3	60	0	0	1	0	3	2	1			2	1	2	2	1		56.5333	0.366667	4.03333	5.63333	3.08333	0	0.883333	4.51667	0	6.51667	3.76667	1.66667	3.4	5.6	0.55	0.783333	0.666667	0	0	1.55	0.366667	0.4	0	0	0.216667	3.03333	7.25	7.08333	1.61667	0	55.7333
3042	3 mo	Fin-3	60	0	0	1	0	3	2	1	1		2	1	2	2	2		59.6	0.25	2.8	5.5	2.73333	0	6.1	1.06667	0	6.98333	1.78333	4.08333	4	2.8	0.916667	0.783333	0.45	0	0	2.13333	0.233333	0.633333	0	0	0.3	1.16667	21.4167	8.13333	1.11667	0	53.9667
3046	12 mo	Fin-3	60	0	0	1	0	3	3	0			1	1	4	6			66.9833	0.783333	3.28333	2.16667	6	0	5.35	2.53333	0.25	5.36667	0.65	2.7	5.86667	6.1	0	1.36667	0	0.8	0.233333	0	1.46667	0	1.25	1.2	0.233333	5.36667	13.4833	10.1	2.83333	0	65.9
3047	3 mo	Fin-3	60	1	0	1	0	3	2	1			2	1	2	4	1		76.9667	0.283333	4.08333	2.43333	8.8	1.16667	5.9	5.9	0	10.4167	0	4.46667	6.01667	2.71667	0.433333	1.08333	1.46667	0	0	0.583333	1.16667	0.716667	0	0	0.216667	2.13333	39.2833	11.1833	3.38333	0	74.55
3049	5 mo	Fin-3	60	1	0	1	0	3	2	1	2		1		2	2			60.0167	0.6	2.53333	7.76667	6.66667	0	4.93333	1.31667	0	1.66667	0	3.56667	0.633333	2.01667	0.283333	0.6	0.333333	0	0	8.06667	0.35	0.45	0	0	0.15	2.53333	16.8333	6.41667	1.28333	0	52.1667
3050	12 mo	Fin-3	60	1	0	1	0	3	3	0	1				3	3			65.1333	0.233333	5.08333	9.51667	10.2667	0	6.53333	0.633333	3.5	4.43333	0	1.75	5	3.81667	0	0	0	0.45	0.216667	0	0	0	0.216667	0.233333	0.2	3.55	19.35	6.25	1.48333	0	63.3667
3051	2 mo	Fin-3	30	1	0	1	1	1	0	1							1		30.0333	0.883333	3.8	1.88333	4.28333	1.05	0	2.15	0	0.633333	0	2.61667	1.5	0.483333	1.48333	0	0	0	0	2.58333	0	0	0	0	0.0833333	0	11.1167	4.58333	3.01667	0	31.0333
3053	12 mo	Fin-3	60	1	0	1	0	3	3	0					3	6			70.7167	0.583333	4.4	3.56667	8.51667	0	10.15	3.21667	0.583333	10.0333	0	3.5	7.18333	5.38333	0	1	0	0.8	0.216667	0	0.9	0	0.516667	0.266667	0.25	3.2	13.5667	5.36667	1.4	0	71.0333
3054	6 mo	Fin-3	45	0	0	1	0	1	1	0					1	2			44.25	1.03333	2.16667	5.01667	2.05	0	2.78333	0.0833333	0	7.7	1.23333	2.9	1.63333	2.85	0	0	0	0	0.366667	0	0	0	0	1.61667	0.0833333	0.533333	8.25	7.33333	0.9	0	40.2833
3055	5 mo	Fin-3	60	0	0	1	0	3	2	1			1		2	8			60.0167	0.35	2.96667	5.83333	4.95	0	3.28333	2.2	0	7.83333	0.0666667	1.75	4.73333	1.25	0.966667	1.75	0.4	0	0	2.01667	0.783333	0.266667	0	0	0.233333	3.06667	11.7667	11	4	0	59.7
3056	8 mo	Fin-3	45	0	1	1	0	1	1	0					1	2			23.2	1.48333	4.78333	0	4.06667	0	3.46667	0	0	2.45	0	3.18333	0.883333	0.466667	0	0	0	0	0.216667	0	0	0	0	0.25	0	0	8.63333	1.48333	0.45	0	23.1833
3057	2 mo	Fin-3	60	0	0	1	1	1	0	1							1		47.9	0.466667	3.16667	0.0833333	4.23333	1.68333	2.18333	2.21667	0	2.55	2.03333	5.5	2.01667	1.4	0.7	0	0	0	0	1.78333	0	0	0	0	0.0666667	3.26667	11.1333	8.81667	3.56667	1.63333	47.3667
3058	5 mo	Fin-3	60	0	0	1	0	3	2	1			1	1	2	2			49.4167	0.916667	2.9	3.23333	3.36667	0	1.55	1.3	0	2.45	4.36667	2.58333	1.11667	1.85	0.7	1.7	0.5	0	0	1.01667	0.5	0.3	0	0	0.233333	3.63333	15.6667	10.5833	4.23333	0.983333	50.0167
3059	6 mo	Fin-3	60	0	0	1	0	1	1	0					1	1			44.2167	0.216667	2.08333	2.95	4.5	0	3.63333	0.116667	0	6.11667	1.98333	1.33333	2.73333	1.13333	0	0	0	0	0.55	0	0	0	0	0.366667	0.05	5	7.03333	9.36667	2.45	0	44.5833
3062	12 mo	Fin-3	60	0	0	1	0	2	2	0	2				2	2			79.3833	1.23333	4.85	3.6	10.7333	0	8.58333	0.916667	0	10.7167	4.7	5.11667	5.75	2.46667	0	1.01667	0	0.683333	0	0	0.4	0	0.283333	0	0.15	1.21667	14.8167	13.4667	4.15	0.266667	80.3
3064	8 mo	Fin-3	45	0	1	1	0	1	1	0					1	1			17.5333	0.133333	3.8	0	1.2	0	0.866667	0	0	1.03333	0	0.366667	1.58333	0.433333	0	0	0	0	0.133333	0	0	0	0	0.283333	0	0	4.5	1.4	0.116667	0	11.35
3071	2 mo	Fin-3	30	1	0	1	1	1	0	1							3		31.1667	0.316667	3.43333	0.816667	6.31667	0	1.55	1.35	0	2.43333	0	3.93333	0.0833333	0.95	0.666667	0	0	0	0	3.41667	0	0	0	0	0.2	1.55	3.55	3.4	2.95	0	33.3667
3074	2 mo	Fin-3	60	1	0	1	1	1	0	1							1		50.0833	0.65	3.58333	4.31667	3.41667	0	2	1.68333	0	4.58333	0	3.61667	5.16667	0.533333	1.03333	0	0	0	0	3.98333	0	0	0	0	0.116667	4.23333	18.6333	5.11667	4.28333	0	48.3167
3075	3 mo	Fin-3	60	1	0	1	0	3	2	1			1	1	2	2	2	parents: influenza vaccine to mother and father	89.05	0.75	2.56667	4.66667	8.06667	2.43333	8.01667	0.733333	0	16.35	0	5.45	7.91667	5.91667	0.3	1.33333	0.75	0	0	1.13333	0.683333	0.483333	0	0	0.616667	5.48333	20.15	6.91667	3.18333	1.13333	84.8833
3077	2 mo	Fin-3	60	1	0	1	1	1	0	1							2		55	0.2	4.18333	1.66667	7.95	0	0.766667	1.41667	0	17.9	0	5.15	2.35	0.75	0.416667	0	0	0	0	2.58333	0	0	0	0	0.0833333	1.56667	42.2667	8.15	3	0	58.1333
3079	3 mo	Fin-3	60	0	0	1	0	3	2	1					2	2	1		74.7	0.833333	3.08333	4.35	3	0	2.83333	4.36667	0	8.21667	12.7	3.16667	4.88333	2.71667	0.583333	0.916667	0.766667	0	0	2.85	0.266667	0.3	0	0	0.3	2.6	35.3833	12.3167	2.65	0	73.7
3080	5 mo	Fin-3	60	1	0	1	0	3	2	1			1		2	2	1		55.7667	0.283333	3.26667	1.26667	5.01667	0	4.26667	0.1	0	11.0333	0	3.73333	3.4	1.8	0.383333	1.03333	0.95	0	0	0.966667	0.416667	0.283333	0	0	0.166667	2.96667	16.0667	11.1833	3.26667	0	55.7833
3081	12 mo	Fin-3	60	1	0	1	0	2	2	0					2	2		MMR given earlier, PCV and influenza vaccine will be given at 13 months of age (extravisit)	66.3	0.233333	4.33333	2.9	6.26667	0	8.1	2.71667	1.51667	3.7	0	4.06667	4.11667	1.86667	0	1.1	0	0	0.25	0	0.666667	0	0	0.4	0.233333	5.65	23.2333	11.7167	1.25	0.416667	61.5
3082	6 mo	Fin-3	60	1	0	1	0	1	1	0					1	1			44.8333	0.233333	3.61667	5.68333	8.23333	0	4.18333	0.2	0	3.21667	0	6.6	1.03333	0.416667	0	0	0	0	0.233333	0	0	0	0	0.483333	0.0666667	0.683333	14.5833	9.23333	2.1	0	46.2167
3086	12 mo	Fin-3	60	1	0	1	0	3	3	0			3		3	3			58.75	0.8	3.65	0.95	4.38333	0	6.8	2.96667	0	2.38333	0	4.26667	6.21667	3.15	0	1.06667	0.633333	1.31667	0	0	0.816667	0.716667	0.983333	0	0.216667	3.41667	11.3833	10.0833	1.83333	0	56.65
4003	3 mo	Fin-4	45	0	0	1	0	3	2	1			2		2	4	1	patient file recording done later	39.1	0.45	3.01667	4.48333	9.63333	0	2.51667	2.01667	0	1.5	0.466667	2.35	3.61667	0.583333	0.716667	1.9	0.533333	0	0	1.11667	0.233333	0.283333	0	0	0.283333	1.86667	10.3333	1.63333	2.41667	0	41.6167
4004	5 mo	Fin-4	60	1	0	1	0	3	2	1			2		4	4	1		65.3	0.833333	5.43333	0.333333	4.51667	0	17.5667	2.76667	0	5.86667	0	3.06667	4.58333	1.03333	1.31667	0.666667	1.01667	0	0	0.883333	0.5	0.316667	0	0	0.316667	4.76667	25.4833	12.1167	2.88333	0	70.7833
4007	5 mo	Fin-4	60	0	0	1	0	3	2	1			2		2	4	1		62.4833	0.55	2.76667	7.96667	9.63333	0	2.81667	4.96667	0	4.68333	2.68333	1	1.28333	0.483333	0.95	0.533333	0.883333	0	0	0.716667	0.183333	0.166667	0	0	0.266667	3.61667	12.45	14.7833	1.78333	0	62.7167
4009	12 mo	Fin-4	45	0	0	1	0	3	3	0			2	1	3	3			52.8667	0.316667	4	1.33333	6.98333	0	4.33333	2.11667	0	3.11667	3.71667	5.25	4.48333	1.13333	0	0.75	0.316667	0.616667	0	0	0.483333	0.266667	0.233333	0	0.266667	3.3	13.7167	9.91667	0.966667	0	53.9
4011	3 mo	Fin-4	60	0	0	1	0	3	2	1			2		2	4			33.7833	1.01667	2.1	0.883333	2.71667	0.35	2.6	1.11667	0	0	0	1.8	2.43333	1.03333	0.283333	0.55	0.45	0	0	2.36667	0.6	0.3	0	0	0.283333	4.9	12.75	6.68333	1.48333	0	33.95
4012	6 mo	Fin-4	60	0	0	1	0	1	1	0		1			1	2		MMR given due to travelling; siblings: influenza vaccine to sister	38.7167	0.433333	2.98333	0	4.98333	0	3.28333	0.983333	0	1	0.583333	1.68333	3.55	0	0	0	0	0.9	0	0	0	0	0.833333	0	0.25	6.18333	10.1833	5.06667	2.73333	0	35.45
4013	4-6 wk	Fin-4	60	0	1	1	1	1	0	1							1		15.7667	0.666667	2.43333	0.183333	0	0	0.25	0.25	0	0	0	1.58333	0.783333	0.266667	0.583333	0	0	0	0	1.81667	0	0	0	0	0.116667	3	12.7	0.566667	1.35	0	13.85
4015	4-6 wk	Fin-4	60	1	1	1	1	1	0	1							2		27.85	0.466667	5.36667	0.85	2.53333	0.766667	2.73333	1.95	0	1.65	0	1.03333	1	0.133333	0.883333	0	0	0	0	1.46667	0	0	0	0	0.116667	1.75	24	1.61667	3.05	0	27.3667
4016	3 mo	Fin-4	60	1	0	1	0	3	2	1			2		2	2	1		101.4	1.95	2.6	9.36667	11.2167	0	12.5833	4.23333	0	14.0167	0	9.98333	2.51667	0.3	0.45	0.716667	0.666667	0	0	1.53333	0.783333	0.4	0	0	0.283333	3.78333	30.25	15.2	4.23333	0	96.8167
4019	2 mo	Fin-4	60	0	0	1	1	1	0	1							1		57.1667	0.783333	2.5	6.58333	7.66667	0	4.6	3.21667	0	1.2	2.96667	6.75	0.85	0.183333	0.516667	0	0	0	0	1.41667	0	0	0	0	0.116667	1.48333	12.8	13.25	3.2	0	57.2833
4020	6 mo	Fin-4	60	0	0	1	0	1	0	1							1		45.75	0.55	3.41667	1.26667	5.73333	0	1.53333	0.75	0	5.8	11	2.55	0.266667	0.45	0.516667	0	0	0	0	0.583333	0	0	0	0	0.25	1.71667	14.1167	8.06667	1.96667	0	46.4167
4021	3 mo	Fin-4	60	0	0	1	0	3	2	1			2	1	2	2	1		40.7667	0.416667	1.96667	4.08333	1.81667	0	4.95	2.48333	0	0.533333	1.15	2.58333	1.7	0.45	0.533333	1.41667	0.25	0	0	1.7	0.516667	0.916667	0	0	0.25	2.66667	9.5	8.1	3	0	41.4833
4024	5 mo	Fin-4	60	1	0	1	0	3	2	1			2	1	2	2	1		50.0167	0.333333	2.51667	5.2	8.26667	0	4.16667	2	0	0.483333	0	8.41667	6.16667	0.3	0.9	1.11667	0.766667	0	0	1.38333	0.916667	0.433333	0	0	0.266667	3.16667	17.8667	12.8333	1.78333	0	61.4167
4025	3 mo	Fin-4	60	0	0	1	0	3	2	1			2	1	2	2	1		60.0667	0.35	2.61667	3.25	6.2	0	3.83333	2.93333	0	7.73333	0.883333	6.75	5.81667	0.483333	0.666667	0.716667	0.6	0	0	1.56667	0.7	0.416667	0	0	0.183333	2.9	17.9167	17.25	2.98333	0	68.8333
4026	12 mo	Fin-4	60	1	0	1	0	3	3	0			2	1	3	3			45.55	0.516667	2.93333	0.75	3.1	0	3.25	1.81667	1.26667	0.583333	0	4.18333	4.78333	0.35	0	1.4	0.433333	1.48333	0	0	0.366667	0.483333	0.3	0	0.25	7.4	11.2667	13.4667	1.85	0	50.9667
4029	4-6 wk	Fin-4	40	0	1	1	1	1	0	1							1		20.2333	0.25	3.16667	0.783333	1.06667	0	4.03333	0.333333	0	2.56667	0.683333	1.55	0.916667	0.383333	0.7	0	0	0	0	1.63333	0	0	0	0	0.0666667	0.6	4.15	2.25	2.41667	0	23.4
4030	4-6 wk	Fin-4	40	0	1	1	1	1	0	1							1		17.3	0.716667	2.36667	0	2.15	0.683333	0	0.65	0	0.683333	1.25	3.63333	2.46667	0.316667	0.4	0	0	0	0	1.55	0	0	0	0	0.0666667	0.233333	4.86667	0.683333	2.03333	0	19.8833
4034	12 mo	Fin-4	60	1	0	1	0	3	3	0			3	1	3	3			59.8	0.483333	2.21667	4.81667	8.18333	0	5.65	0.466667	0.95	5.78333	0	1.26667	3.13333	0.133333	0	1.23333	0.35	1.21667	0	0	1.08333	0.35	0.633333	0	0.2	5.95	12.2167	13.6833	1.36667	0	59.15
4035	12 mo	Fin-4	60	0	0	1	0	3	3	0			3	1	3	3			56.3667	1.86667	4.96667	6.53333	5.56667	0	3.71667	0.933333	0.283333	1.78333	4.15	7.75	5.21667	0.4	0	1.78333	0.55	0.7	0	0	0.333333	0.3	0.416667	0	0.483333	5.05	17.55	15.1	0.633333	0	68.5167
4036	12 mo	Fin-4	60	1	0	1	0	3	3	0			3	1	3	1			54.9833	0.533333	2.48333	0.766667	6.88333	0	10.8667	1.33333	0.45	8.48333	0	5.01667	2.88333	0.233333	0	0.75	0.283333	1.05	0	0	0.283333	0.566667	0.35	0	0.333333	3.15	16.5167	10.7	0.616667	0	58.0167
4037	3 mo	Fin-4	60	0	0	1	0	3	2	1			2	1	2	2	1		40.25	1.06667	3.25	1.38333	4	0	2.85	1.01667	0	0.433333	4.5	4.55	4.75	0.683333	0.283333	0.466667	0.266667	0	0	1.38333	0.233333	0.166667	0	0	0.433333	4	14.4833	5	1.76667	0	42.4833
4039	4-6 wk	Fin-4	60	0	1	1	1	1	0	1							1	parents: influenza vaccine to mother and father	28.8333	0.283333	2.63333	0.416667	4.5	0	2.11667	1.05	0	4.4	1.81667	4.88333	1.65	0.166667	0.416667	0	0	0	0	1.15	0	0	0	0	0.133333	0.683333	9.55	3.78333	1.9	0	31.9833
4040	5 mo	Fin-4	60	1	0	1	0	3	2	1			2	2	2	2	1		47.9167	0.25	1.53333	2.28333	2.7	0	6.55	4.65	0.433333	1.56667	0	2.65	3.98333	0.25	0.35	1.28333	0.266667	0	0	2.31667	0.866667	0.366667	0	0	0.35	1.83333	18.05	11.15	1.83333	0	47.4667
4041	4-6 wk	Fin-4	40	0	1	1	1	1	0	1							1		17.9833	0.116667	1.1	0	0.966667	0	0.0833333	0	0	1.86667	1.6	2.83333	2.65	0.7	0.416667	0	0	0	0	1.91667	0	0	0	0	0.133333	0.716667	8.73333	1.38333	1.66667	0	18.15
4044	4-6 wk	Fin-4	40	0	1	1	1	1	0	1							1		16	0.816667	2.7	0	1.4	0	0.583333	0	0	0	0.716667	1.73333	1.03333	0.3	0.166667	0	0	0	0	1.06667	0	0	0	0	0.183333	1.81667	5.8	3.1	0.983333	0	16.6
4045	8 mo	Fin-4	40	0	1	1	0	1	1	0			1		1	1			14.8333	0.45	1.68333	0	0.4	0	0	0	0	3.88333	0	1.56667	1.73333	0.3	0	0	0	0	0.3	0	0	0	0	0.2	0.0833333	0.283333	3.3	1.31667	1.28333	0	13.4833
4046	6 mo	Fin-4	60	1	0	1	0	1	1	0					1	1			66.1167	0.7	2.08333	6.1	7.3	0	10.0667	4.63333	0	5.95	0	4.18333	1.56667	1.2	0	0	0	0	0.7	0	0	0	0	1.63333	0.266667	1.96667	15.5167	18.2833	2.13333	0	68.7667
4050	3 mo	Fin-4	60	0	0	1	0	2	1	1			1	1	1	1	1		51.55	0.616667	2.05	5.41667	2.46667	0	1.06667	1.68333	0	5.11667	1.78333	3.63333	1.03333	0.4	0.833333	0.883333	0	0	0	1.7	0.433333	0	0	0	0.3	3.3	15.35	14.45	2.7	0	49.8667
4051	3 mo	Fin-4	60	1	0	1	0	3	2	1			2	1	2	2	1		62.8	0.183333	1.28333	5.91667	4.93333	0	6.41667	2.86667	0	4.35	0	1.66667	1.11667	1.13333	0.533333	1.95	0.566667	0	0	2.18333	0.366667	0.3	0	0	0.2	5.65	20.6	14.5	2.7	0	58.8167
4052	5 mo	Fin-4	60	0	0	1	0	3	2	1			2	1	2	2	1		47.7167	0.4	1.9	5.73333	3.15	0	2.66667	1.45	0	8.8	2.01667	2.61667	1.58333	0.366667	0.283333	1.56667	0.3	0	0	1.51667	0.55	0.183333	0	0	0.25	1.06667	11.3167	11.8667	2.53333	0	50.8
4053	5 mo	Fin-4	60	0	0	1	0	3	2	1			2	1	2	2	1		44.85	0.6	2.43333	2.13333	3.18333	0	4.46667	1.06667	0	3.16667	0.566667	1.91667	3.81667	0.35	0.45	2.05	0.4	0	0	1.71667	0.35	0.416667	0	0	0.35	2.46667	14.8667	13.2333	1.36667	0	46.5
4054	5 mo	Fin-4	45	1	0	1	0	3	2	1			2	1	2	2	2		53.9	0.216667	2.28333	4.26667	6.63333	0	7.95	0.883333	0	0.733333	0	3	1.63333	0.35	0.9	1.03333	0.55	0	0	3.25	0.783333	0.266667	0	0	0.25	1.75	14.7	11.7833	3.36667	0	51.8833
4055	8 mo	Fin-4	40	0	1	1	0	1	1	0					1	1			15.4333	0.383333	2.03333	0	0	0	2.55	0	0	2.88333	0	0.25	1.65	0.05	0	0	0	0	0.0833333	0	0	0	0	0.35	0.0666667	0.483333	3.35	2.13333	1.41667	0	14.3333
4056	4-6 wk	Fin-4	40	0	1	1	1	1	0	1							1		18.0667	0.4	2.25	0.516667	0.983333	0	0.566667	0.866667	0	2.36667	0	2.71667	0.533333	0.233333	0.883333	0	0	0	0	1.33333	0	0	0	0	0.116667	1.91667	7.61667	0.666667	1.76667	0	18.1167
4057	4-6 wk	Fin-4	40	1	1	1	1	1	0	1							1		15.4833	0.683333	2.56667	1.5	0.633333	0	2.73333	0	0	0.15	0	1.71667	0.516667	0.166667	0.216667	0	0	0	0	0.266667	0	0	0	0	0.116667	0.333333	4.16667	1.56667	0.8	0	13.9667
4059	4-6 wk	Fin-4	40	1	1	1	1	1	0	1							1		16.65	0.35	2.81667	0.133333	2.36667	0	0.733333	0.833333	0	1.56667	0	0.5	4.6	0.183333	0.716667	0	0	0	0	2.43333	0	0	0	0	0.1	1.68333	1.96667	0.783333	0.583333	0	20.3833
4060	8 mo	Fin-4	40	1	1	1	0	1	1	0					1	1			19.4667	0.433333	3.15	0	2.61667	0	2.2	1.3	0	2.61667	0	0.3	1.06667	0.2	0	0	0	0	0.35	0	0	0	0	0.166667	0.1	2.11667	2.48333	0.8	2.81667	0	20.2333
4061	3 mo	Fin-4	60	0	0	1	0	3	2	1			2	1	2	2	1		48.7333	0.35	4.75	0.75	5.03333	0	5.06667	1.71667	0	4.71667	1.06667	2.23333	3.61667	1.85	0.4	1.13333	1.1	0	0	1.31667	0.633333	0.383333	0	0	0.25	1.46667	14.1333	8.9	1.15	0	47.8833
4062	5 mo	Fin-4	60	1	0	1	0	3	2	1			2	1	2	2	1		57.1167	0.383333	3.85	3.5	7.98333	0	9.01667	1.03333	0	5.68333	0	2.01667	2.11667	0.133333	0.6	0.983333	0.6	0	0	0.7	0.733333	0.75	0	0	0.15	2.73333	15.8	11.9333	2.83333	0	57.7333
4063	12 mo	Fin-4	60	0	0	1	0	3	3	0			1	1	3	3			51.1333	0.333333	2.15	1.08333	6.75	0	6.56667	2.51667	0.616667	0.75	0.7	1.46667	5.11667	0.633333	0	0	0.633333	0.633333	0.3	0	0	0.316667	0.383333	0.266667	0.15	2.58333	11.65	12.2833	2.55	0	48.7833
4064	12 mo	Fin-4	60	0	0	1	0	3	3	0			1		3	3			47.5	0.833333	2.08333	2.4	4.6	0	1.1	5.6	0.133333	2.48333	4.63333	1.76667	2.5	0.533333	0	0.933333	0.716667	0.35	0	0	0.383333	0.416667	0.433333	0	0.166667	1.93333	7.43333	8.88333	2.96667	0	45.85
4065	5 mo	Fin-4	45	0	0	1	0	3	2	1					3	2	1		39.5833	0.233333	3.68333	1.41667	5.3	0	2.45	2.75	0	1.9	0.25	0.816667	0.866667	0.366667	0.583333	0.833333	0.566667	0	0	0.7	0.416667	0.2	0	0	0.183333	2.36667	5.6	10.5667	1.88333	0	38.3333
4067	3 mo	Fin-4	60	1	0	1	0	3	2	1					2	2	1		53.7667	0.933333	3.15	2.25	3.81667	0	9.63333	3.83333	0	4.2	0	0.933333	3.21667	0.416667	0.216667	1.38333	0.983333	0	0	1.16667	0.283333	0.216667	0	0	0.266667	2.38333	17.75	9.6	1.78333	0	50.6667
4068	6 mo	Fin-4	60	1	0	1	0	1	1	0					1	2			57.1167	0.0833333	3.2	6.9	5.98333	0	10	9.03333	0	2.11667	0	2.23333	1.48333	0.183333	0	0	0	0	0.15	0	0	0	0	0.15	0.1	0.266667	12.2	11.0667	2.31667	0	55.2667
4069	5 mo	Fin-4	60	0	0	1	0	3	2	1			1	1	2	2	1		31.2167	0.433333	3.08333	2.68333	0	0	4.76667	2.2	0	3.91667	0	1.35	0.116667	0.283333	0.25	0.866667	0.25	0	0	0.916667	0.216667	0.35	0	0	0.0833333	1.98333	6.81667	8.65	1.13333	0	33.5333
4070	4-6 wk	Fin-4	60	1	1	1	1	1	0	1							1		22.6333	0.333333	1.93333	0.416667	2.98333	1.35	1.3	0.666667	0	4.78333	0	3.25	1.6	0.166667	0.616667	0	0	0	0	1.61667	0	0	0	0	0.0666667	0.3	4.28333	1.21667	0.966667	0	23.5667
4072	6 mo	Fin-4	45	0	0	1	0	1	1	0					1	1			33	0.2	2.21667	2.75	1.66667	0	6.2	1.9	0	5.18333	0.3	0.933333	0.316667	0.283333	0	0	0	0	0.183333	0	0	0	0	0.133333	0.133333	1.45	9.26667	6.13333	0.4	0	30.3833
4075	8 mo	Fin-4	45	0	1	1	0	1	1	0					1	1			18.1833	0.533333	1.71667	0.433333	2.81667	0	0.516667	0.116667	0	0	2.31667	1.68333	1.96667	0.366667	0	0	0	0	0.316667	0	0	0	0	0.333333	0.0833333	0	3.83333	1.41667	2.2	0	16.8167
4079	5 mo	Fin-4	60	1	0	1	0	3	2	1			2		2	2	1		49.8333	0.35	2.68333	4.46667	3.98333	0	8.91667	0	0	4.48333	0	0.916667	1.85	0.9	0.266667	1.05	0.483333	0	0	1.2	0.233333	0.333333	0	0	0.183333	3.6	13.9	12.0833	2.43333	0	50.4167
4080	12 mo	Fin-4	60	1	0	1	0	3	3	0			3		3	3			51.8	1.3	4.06667	0.383333	8.98333	0	6.66667	1.76667	0.8	3.66667	0	2.68333	3.23333	0.433333	0	0.983333	0.583333	0.566667	0	0	0.516667	0.433333	0.333333	0	0.45	3.01667	14.2167	8.01667	1.1	0	49.9833
4081	12 mo	Fin-4	60	1	0	1	0	3	3	0			2		3	3			63.8667	0.416667	4.68333	0.183333	4.48333	0	8.3	2.15	0	8.76667	0	1.11667	1.51667	1.08333	0	1.2	0.616667	0	0.2	0	0.333333	0.35	0	0.316667	0.216667	3.66667	11.45	18.3667	3.08333	0	61.05
4084	2 mo	Fin-4	45	0	0	1	1	1	0	1							1		33.9667	0.1	2.16667	4.8	0	0	1.16667	1.31667	0	5.05	0	1.18333	2.28333	0	0.366667	0	0	0	0	1.36667	0	0	0	0	0.15	1.06667	7.83333	11.55	4.03333	0	36.6
4085	12 mo	Fin-4	60	1	0	1	0	3	3	0			1		3	3		MMR and influenza vaccine in 13 months extra visit	64.5333	0.516667	2.03333	1.36667	13.5	0	6.55	1.55	1.78333	2.13333	0	0.716667	2.71667	0.2	0	1.31667	0.516667	0	0.283333	0	0.316667	0.216667	0	0.2	0.133333	5.68333	15.5667	11.8	2.31667	0	55.85
1004	6 mo	Fin-1	60	1	0	0	0	NA	NA	NA									44.2333	0.183333	2.68333	2.05	4.3	0	9.73333	1.81667	0	2.7	0	8.41667	0	0	0	0	0	0	0	0	0	0	0	0	0	0	NA	7.6	4.66667	0.316667	44.4667
1005	8 mo	Fin-1	40	1	1	0	0	NA	NA	NA								Long visit because child had had a seizure at the morning before the visit	29.3833	0.316667	3.05	0	1.21667	0	2.15	2	0	0	0	5.96667	0	0	0	0	0	0	0	0	0	0	0	0	0	0	NA	2.26667	1.88333	0.0833333	18.9333
1011	4 mo	Fin-1	40	1	1	0	0	NA	NA	NA									22.95	0.783333	2.33333	0.3	2.28333	0	3.36667	2.71667	0	1.75	0	1.8	0.616667	0	0	0	0	0	0	0	0	0	0	0	0	0	NA	1.58333	1.96667	0.183333	19.6833
1014	4 mo	Fin-1	40	0	1	0	0	NA	NA	NA									10.6833	0.366667	1.15	0	1.06667	0	1.81667	0.2	0	0.816667	0	1	0.433333	0	0	0	0	0	0	0	0	0	0	0	0	0	NA	0.583333	1.45	0	8.88333
1015	4 mo	Fin-1	40	1	1	0	0	NA	NA	NA									16.6667	0.633333	1.86667	0	1.65	0	1.88333	1.31667	0	0.433333	0	2.28333	0.6	0	0	0	0	0	0	0	0	0	0	0	0	0	NA	1	1.35	0	13.0167
1021	2-4 wk	Fin-1	45	1	0	0	0	NA	NA	NA									19.0167	0.266667	1.7	1.35	1.01667	0	0.166667	0.483333	0	3.26667	0	3.48333	0.633333	0	0	0	0	0	0	0	0	0	0	0	0	0	NA	6.33333	0.35	0.266667	19.3167
1022	8 mo	Fin-1	40	1	1	0	0	NA	NA	NA									28.45	1.15	4.01667	0	2.23333	0	1.2	1.06667	0	0.583333	0	4.81667	0	0	0	0	0	0	0	0	0	0	0	0	0	0	NA	2.08333	2.81667	0	19.9667
1023	4 mo	Fin-1	40	1	1	0	0	NA	NA	NA									12.0167	0.833333	1.61667	0.0833333	0.616667	0	1.43333	1	0	0.533333	0	0.783333	0.533333	0	0	0	0	0	0	0	0	0	0	0	0	0	NA	4.21667	0.166667	0	11.8167
1024	8 mo	Fin-1	40	0	1	0	0	NA	NA	NA									15.5667	0.816667	1.35	0	0.35	0	1.58333	0.1	0.216667	0	0	0.933333	0.1	0	0	0	0	0	0	0	0	0	0	0	0	0	NA	1.85	1.31667	0	8.61667
1027	8 mo	Fin-1	40	0	1	0	0	NA	NA	NA									21.9167	0.833333	1.66667	0	0.666667	0	2.76667	0.583333	0	0.95	0	2.01667	0	0	0	0	0	0	0	0	0	0	0	0	0	0	NA	2.1	1.6	0.183333	13.3667
1029	2-4 wk	Fin-1	45	1	0	0	0	NA	NA	NA									36.6833	0.55	2.06667	3.31667	2.83333	0.333333	2.6	0.95	0	3.05	0	6.61667	0.416667	0	0	0	0	0	0	0	0	0	0	0	0	0	NA	8.36667	2.26667	0.183333	33.55
1031	8 mo	Fin-1	40	1	1	0	0	NA	NA	NA									21.5167	0.933333	2.6	0.283333	0.366667	0	0.633333	4.11667	0	2.85	0	2.71667	0	0	0	0	0	0	0	0	0	0	0	0	0	0	NA	1.48333	1.68333	0	17.6667
1032	2-4 wk	Fin-1	45	0	0	0	0	NA	NA	NA								patient file recording done later	45.9667	1.51667	2.25	3.45	0.616667	0.966667	2.33333	1.76667	0	3.01667	0.95	10.55	0	0	0	0	0	0	0	0	0	0	0	0	0	0	NA	4.2	1.95	0.166667	33.7333
1033	4-6 wk	Fin-1	40	0	1	0	0	NA	NA	NA								extra visit booked for rota vaccine	16.15	0.816667	2.7	0	0.2	0	0	0.35	0	0	0.616667	2.93333	2.26667	0	0	0	0	0	0	0	0	0	0	0	0	0	NA	0.35	1.75	0	11.9833
1034	4 mo	Fin-1	40	1	1	0	0	NA	NA	NA									13.9333	0.466667	2.51667	0	0.416667	0	0.3	0.516667	0	0.133333	0	2.48333	2.68333	0	0	0	0	0	0	0	0	0	0	0	0	0	NA	1.86667	1.51667	0	12.9
1036	6 mo	Fin-1	30	1	0	0	0	NA	NA	NA									36.9667	0.333333	1.5	1.4	1.46667	0	6.31667	2.13333	0	0.666667	0	2.75	9.96667	0	0	0	0	0	0	0	0	0	0	0	0	0	NA	12.1833	1.85	0	40.5667
1037	2-4 wk	Fin-1	45	1	0	0	0	NA	NA	NA									37.4167	0.466667	2.61667	1.63333	1.8	1.33333	0.266667	0.85	0	9.53333	0	5.76667	0.166667	0	0	0	0	0	0	0	0	0	0	0	0	0	NA	8.56667	0.55	0.666667	34.2167
1039	8 mo	Fin-1	40	1	1	0	0	NA	NA	NA								patient file recording done later	17.2	0.383333	1.88333	0	1.65	0	2.33333	0.766667	0	0	0	2.55	0	0	0	0	0	0	0	0	0	0	0	0	0	0	NA	1.25	1.6	0	12.4167
1040	4 mo	Fin-1	40	0	1	0	0	NA	NA	NA									12.7	1.4	1.45	0	0.283333	0	1.68333	0	0	0.633333	0	3.2	0.35	0	0	0	0	0	0	0	0	0	0	0	0	0	NA	0.783333	1.5	0	11.2833
1045	6 mo	Fin-1	45	1	0	0	0	NA	NA	NA									34.95	1.53333	1.55	1.36667	2.73333	0.35	3.6	0.783333	0	0	0	9.91667	3.91667	0	0	0	0	0	0	0	0	0	0	0	0	0	NA	8.48333	1.75	0	35.9833
1046	4 mo	Fin-1	40	0	1	0	0	NA	NA	NA									18.9	2.3	2.85	0	0.133333	0	0.183333	1.46667	0	4.28333	0.783333	2.8	0	0	0	0	0	0	0	0	0	0	0	0	0	0	NA	1.75	0.166667	0	16.7167
1047	8 mo	Fin-1	40	0	1	0	0	NA	NA	NA									18.3667	0.466667	2.51667	0	0.366667	0	3.26667	3.18333	0	0.45	0	2.45	2.25	0	0	0	0	0	0	0	0	0	0	0	0	0	NA	2.68333	3	0	20.6333
1050	4 mo	Fin-1	20	0	1	0	0	NA	NA	NA									22.8833	0.466667	4.26667	0	0.666667	0	0.35	0.333333	0	4.56667	0.45	1.36667	1.55	0	0	0	0	0	0	0	0	0	0	0	0	0	NA	1.13333	1.8	0.166667	17.1167
1052	2-4 wk	Fin-1	30	0	0	0	0	NA	NA	NA									26.25	0.383333	2.08333	4.35	2.08333	0.8	2.03333	0.666667	0	3.43333	0.5	4.75	0.333333	0	0	0	0	0	0	0	0	0	0	0	0	0	NA	8.13333	0.8	0	30.35
1053	4 mo	Fin-1	40	1	1	0	0	NA	NA	NA									15.3333	0.416667	1.48333	0	1.73333	0	2.08333	2.11667	0	1	0	1.4	0.4	0	0	0	0	0	0	0	0	0	0	0	0	0	NA	0.9	1.23333	0	12.7667
1055	4 mo	Fin-1	40	1	1	0	0	NA	NA	NA									12.5167	0.95	1.5	0	0.516667	0	1.81667	0	0	0.45	0	1.31667	0.866667	0	0	0	0	0	0	0	0	0	0	0	0	0	NA	1.08333	1.83333	0	10.3333
1062	2-4 wk	Fin-1	30	1	0	0	0	NA	NA	NA								vaccine documentation: BCG given at birth; parents: influenza vaccine to mother	37.0167	1.5	2.1	3.26667	1.35	2.33333	0.5	0.966667	0	7.65	0	3.33333	0.583333	0	0	0	0	0	0	0	0	0	0	0	0	0.5	NA	11.2167	1.35	0.516667	37.1667
1069	6 mo	Fin-1	45	0	0	0	0	NA	NA	NA									34.6833	0.6	2.11667	1.11667	1.76667	0	4.2	1.26667	0	2.68333	1.08333	4.88333	3.41667	0	0	0	0	0	0	0	0	0	0	0	0	0	NA	6.48333	4.76667	0	34.3833
1072	8 mo	Fin-1	40	1	1	0	0	NA	NA	NA									22.1167	0.5	2.65	0	0.85	0	3.98333	2.46667	0	1.83333	0	3.85	2.2	0	0	0	0	0	0	0	0	0	0	0	0	0	NA	0.816667	1.68333	0	20.8333
1075	2-4 wk	Fin-1	30	1	0	0	0	NA	NA	NA									46.3167	0.666667	1.36667	2.08333	1.01667	0.183333	0.533333	0.633333	0	12.2333	0	6.15	0.133333	0	0	0	0	0	0	0	0	0	0	0	0	0	NA	15.7	2.4	0.833333	43.9333
1076	5 mo	Fin-1	60	0	0	0	0	NA	NA	NA								No vaccines due to delay of the previous vaccine doses	51.6	0.583333	2.03333	3.06667	5.01667	0	3.45	0.166667	0	5.5	0.783333	7.81667	2	0	0	0	0	0	0	0	0	0	0	0	0	1.33333	NA	15.6833	1.5	0.15	49.0833
1079	2-4 wk	Fin-1	45	0	0	0	0	NA	NA	NA								siblings: influenza vaccine for sibling; parents: influenza vaccine for mother	46.2167	1.41667	2.33333	2.31667	0.633333	1.35	1.2	0.683333	0	7.33333	2.83333	7.55	0.683333	0	0	0	0	0	0	0	0	0	0	0	0	0	NA	11.6167	0.35	0.116667	40.4167
1081	6 mo	Fin-1	30	0	0	0	0	NA	NA	NA									29.0333	0.9	1.3	1.03333	0.833333	0	4.53333	1.33333	0	0	0	7.6	0.766667	0	0	0	0	0	0	0	0	0	0	0	0	0	NA	8.33333	1.86667	0.5	29
1082	6 mo	Fin-1	30	1	0	0	0	NA	NA	NA									25.2333	0.733333	1.85	0.75	1.23333	0	2.25	0.333333	0	0	0	4.03333	0.583333	0	0	0	0	0	0	0	0	0	0	0	0	0	NA	12	1.11667	0	24.8833
1084	2-4 wk	Fin-1	30	1	0	0	0	NA	NA	NA									35.6667	0.566667	1.61667	2.1	2.91667	0.916667	1.85	1.08333	0	6.68333	0	4.6	1.08333	0	0	0	0	0	0	0	0	0	0	0	0	0	NA	10.8667	2.66667	0.666667	37.6167
2008	8 mo	Fin-2	20	1	1	0	0	NA	NA	NA									24.2167	0	1.15	0	0	0	0	0	0	1.35	0	0.3	0	0	0	0	0	0	0	0	0	0	0	0	0	0	NA	2.01667	0.566667	0	5.38333
2009	6 mo	Fin-2	45	0	0	0	0	NA	NA	NA									41.1667	0.566667	1.93333	2.15	4.51667	0	4.08333	0	0	0	1.23333	6.93333	0.116667	0	0	0	0	0	0	0	0	0	0	0	0	0	NA	12.45	2.63333	0.1	36.7167
2011	8 mo	Fin-2	20	0	1	0	0	NA	NA	NA									29.1333	0.25	1.01667	0.55	0	0	2.93333	0	0	1.36667	0.516667	0	0	0	0	0	0	0	0	0	0	0	0	0	0	0	NA	0.316667	0.583333	0	7.53333
2016	6 mo	Fin-2	45	0	0	0	0	NA	NA	NA									44.1	0.55	2.46667	1.8	4.08333	0	3.18333	0.983333	0	6.68333	0.266667	6.8	0.0833333	0	0	0	0	0	0	0	0	0	0	0	0	0	NA	10.45	1.1	0	38.45
2018	4 mo	Fin-2	20	0	1	0	0	NA	NA	NA									19.3	0	1.03333	0	0	0	0	0	0	0	0	0	0	0	0	0	0	0	0	0	0	0	0	0	0	0	NA	0.0666667	0.8	0	1.9
2019	4 mo	Fin-2	20	0	1	0	0	NA	NA	NA									16.85	0	1.01667	0	0	0	0	0	0	0	0	0	0	0	0	0	0	0	0	0	0	0	0	0	0	0	NA	0.25	0.6	0	1.86667
2020	4 mo	Fin-2	20	0	1	0	0	NA	NA	NA									29.15	0	1	0	0	0	0	0	0	0	0	0	0	0	0	0	0	0	0	0	0	0	0	0	0	0	NA	1.05	0.8	0	2.85
2021	8 mo	Fin-2	20	0	1	0	0	NA	NA	NA									18.0333	0	0.816667	0	0	0	0	0	0	0	1.6	0	0.183333	0	0	0	0	0	0	0	0	0	0	0	0	0	NA	0.166667	0.25	0	3.01667
2022	8 mo	Fin-2	20	0	1	0	0	NA	NA	NA									28.3833	0	0.916667	0	0	0	0	0	0	0	0	0	0	0	0	0	0	0	0	0	0	0	0	0	0	0	NA	0.366667	0.266667	0	1.55
2023	8 mo	Fin-2	20	0	1	0	0	NA	NA	NA									13.5	0.6	1.1	0	0.1	0	0.683333	0	0	0	0	0	0.7	0	0	0	0	0	0	0	0	0	0	0	0	0	NA	0	0.933333	0	4.11667
2024	8 mo	Fin-2	20	0	1	0	0	NA	NA	NA									17.4167	0.533333	1.06667	0	0	0	1.01667	0	0	0	0	0.183333	0.75	0	0	0	0	0	0	0	0	0	0	0	0	0	NA	0	2.15	0	5.7
2025	4-6 wk	Fin-2	20	0	1	0	0	NA	NA	NA									19.5333	2.41667	1.83333	0	0	0	0	0	0	0	0.833333	1.36667	0.216667	0	0	0	0	0	0	0	0	0	0	0	0	0	NA	0	1.26667	0	7.93333
2026	4-6 wk	Fin-2	20	0	1	0	0	NA	NA	NA									17.6833	0.666667	1.43333	0	0	0	0	0	0	0	1.01667	0.916667	0.483333	0	0	0	0	0	0	0	0	0	0	0	0	0	NA	0	2.08333	0	6.6
2027	6 mo	Fin-2	60	1	0	0	0	NA	NA	NA									58.4667	1.16667	2.83333	2.75	2.78333	0	5.75	0.75	0	9.91667	0	6.16667	1.13333	0	0	0	0	0	0	0	0	0	0	0	0	0	NA	17.5667	0	0	50.8167
2030	4-6 wk	Fin-2	20	1	1	0	0	NA	NA	NA									26.4167	0.933333	1.38333	0	0.183333	0.15	0.633333	0.416667	0	1.41667	0	3.7	0.1	0	0	0	0	0	0	0	0	0	0	0	0	0	NA	0.266667	1.01667	0.616667	10.8167
2031	4-6 wk	Fin-2	20	1	1	0	0	NA	NA	NA									14.6333	0.583333	2.75	0	0.166667	0.266667	0.416667	0.466667	0	1	0	0.25	0	0	0	0	0	0	0	0	0	0	0	0	0	0	NA	0	0.1	0	6
2033	8 mo	Fin-2	20	0	1	0	0	NA	NA	NA									17.85	0.683333	1.01667	0	0	0	2.16667	0	0	0	0	0.283333	0.183333	0	0	0	0	0	0	0	0	0	0	0	0	0	NA	0	1.88333	0	6.21667
2034	4 mo	Fin-2	20	0	1	0	0	NA	NA	NA									17.9833	1.26667	1.51667	0	0.35	0	1.16667	0	0	0	0	0	0.416667	0	0	0	0	0	0	0	0	0	0	0	0	0	NA	0	1.5	0	6.21667
2035	4 mo	Fin-2	20	0	1	0	0	NA	NA	NA									16.2	0.983333	1	0	0.233333	0	0.683333	0	0	0.516667	0	0.166667	0.65	0	0	0	0	0	0	0	0	0	0	0	0	0	NA	0	1.18333	0	5.41667
2036	8 mo	Fin-2	20	0	1	0	0	NA	NA	NA									24.4667	6.61667	1.38333	0	0.35	0	2.45	0.516667	0	0	0	0	0.333333	0	0	0	0	0	0	0	0	0	0	0	0	0	NA	0	1.7	0	13.35
2038	8 mo	Fin-2	20	1	1	0	0	NA	NA	NA									21.7	1	1.8	0	0	0	0	0	0	0	0	0	0	0	0	0	0	0	0	0	0	0	0	0	0	0	NA	0.0833333	1.53333	0	4.41667
2039	8 mo	Fin-2	20	0	1	0	0	NA	NA	NA									29.2167	0.766667	0.933333	0	0	0	0	0	0	0	0	0.166667	0.183333	0	0	0	0	0	0	0	0	0	0	0	0	0	NA	0.383333	1.93333	0	4.36667
2040	5 mo	Fin-2	60	0	0	0	0	NA	NA	NA								Mother denied all vaccinations	64.1667	0.5	1.21667	3.45	8.83333	0	5.4	3.55	0	3.61667	2.15	8.83333	0	0	0	0	0	0	0	0	0	0	0	0	0	0	NA	14.2	1.45	0	53.2
2044	4 mo	Fin-2	20	0	1	0	0	NA	NA	NA									16.6667	0.183333	1.25	0	0	0	0.333333	1.05	0	1.31667	3.45	0.95	0.5	0	0	0	0	0	0	0	0	0	0	0	0	0	NA	0	1.25	0	10.2833
2045	4 mo	Fin-2	20	1	1	0	0	NA	NA	NA									18.7	0.316667	1.5	0	0	0	3.13333	0	0	0.916667	0	1.25	0.166667	0	0	0	0	0	0	0	0	0	0	0	0	0	NA	0	1.66667	0	8.95
2047	6 mo	Fin-2	60	0	0	0	0	NA	NA	NA									51.8167	0.85	1.86667	4.66667	3.75	0	4.61667	0.65	0	0.5	0.183333	7.8	3.11667	0	0	0	0	0	0	0	0	0	0	0	0	0	NA	14.0333	1.41667	0.1	43.55
2048	6 mo	Fin-2	45	0	0	0	0	NA	NA	NA									45.65	1.25	3.18333	1.81667	3.4	0	2.1	3.93333	0	3.03333	1.4	5.75	2.01667	0	0	0	0	0	0	0	0	0	0	0	0	0	NA	9.73333	1.15	0.183333	38.95
2049	4 mo	Fin-2	20	0	1	0	0	NA	NA	NA									22.2333	1.31667	1.76667	0	0.266667	0	0	0.466667	0	0	0	0.85	0	0	0	0	0	0	0	0	0	0	0	0	0	0	NA	0	1.28333	0	5.95
2051	6 mo	Fin-2	45	1	0	0	0	NA	NA	NA									40.85	0.466667	1.63333	2.63333	2.68333	0	3.31667	3.61667	0	1.41667	0	7.91667	1.18333	0	0	0	0	0	0	0	0	0	0	0	0	0	NA	10.2167	1.23333	0.333333	36.65
2056	4 mo	Fin-2	20	1	1	0	0	NA	NA	NA									21	0	1.45	0	0	0	0.733333	0	0	0.8	0	0.183333	0.5	0	0	0	0	0	0	0	0	0	0	0	0	0	NA	0	2.1	0	5.76667
2061	4-6 wk	Fin-2	20	0	1	0	0	NA	NA	NA									14.8	0.283333	1.63333	0	0	1.16667	0.333333	0.25	0	1.51667	0	0.9	0.516667	0	0	0	0	0	0	0	0	0	0	0	0	0	NA	0	1.2	0.183333	7.98333
2062	8 mo	Fin-2	20	1	1	0	0	NA	NA	NA									18.9333	0.916667	1.33333	0	0	0	1.93333	0	0	0	0	0.166667	0.783333	0	0	0	0	0	0	0	0	0	0	0	0	0	NA	0	0.85	0.166667	6.15
2063	2 mo	Fin-2	45	0	0	0	0	NA	NA	NA								Rota vaccine will be given next week, mother is afraid of adverse effect and christening ceremony in two days	54.0333	0.616667	2.35	2.93333	1.1	0	0.883333	2.83333	0	16.25	5.51667	10.2	4.01667	0	0	0	0	0	0	0	0	0	0	0	0	0	NA	14.1	2.91667	0.533333	64.25
2064	6 mo	Fin-2	45	0	0	0	0	NA	NA	NA								Mother denied all vaccinations, child has got 1 rota and 2 Dtap-IPV-Hib vaccines	45.35	0.35	2	4.36667	3.33333	0.0833333	4.48333	1.21667	0	0.55	0.166667	3.31667	0.683333	0	0	0	0	0	0	0	0	0	0	0	0	0.1	NA	15.5167	2.86667	0.516667	39.55
2065	4 mo	Fin-2	20	1	1	0	0	NA	NA	NA									18.6333	0	0.85	0	0	0	0	0	0	0.266667	0	0.183333	0	0	0	0	0	0	0	0	0	0	0	0	0	0	NA	0.333333	1.28333	0	2.91667
2066	12 mo	Fin-2	60	0	0	0	0	NA	NA	NA								Vaccinations delayed as child had had mild fever in the morning	49.8667	0.233333	2.35	1.75	7	0	7.8	1.31667	0	2.93333	2.06667	11.2167	1.03333	0	0	0	0	0	0	0	0	0	0	0	0	0	NA	17.0333	2.05	0	56.7833
2067	4-6 wk	Fin-2	20	1	1	0	0	NA	NA	NA									24.3667	3.2	1.68333	0	0	1.68333	0.966667	0	0	0.783333	0	2.76667	0.266667	0	0	0	0	0	0	0	0	0	0	0	0	0	NA	0	2.1	0.1	13.55
2068	6 mo	Fin-2	60	1	0	0	0	NA	NA	NA									52.15	0.5	1.68333	2.76667	5.03333	0	8.11667	2.98333	0	7.2	0	12.95	0.166667	0	0	0	0	0	0	0	0	0	0	0	0	0	NA	8.86667	1.98333	0.233333	52.4833
2069	4-6 wk	Fin-2	20	1	1	0	0	NA	NA	NA									28.95	0.75	2.73333	0	0	0	0	0	0	0	0	0	0	0	0	0	0	0	0	0	0	0	0	0	0	0	NA	0.35	2.73333	0	6.56667
2070	4-6 wk	Fin-2	20	0	1	0	0	NA	NA	NA									31.7	1	2.35	0	0	0	0	0	0	0	0	0	0	0	0	0	0	0	0	0	0	0	0	0	0	0	NA	0	3.05	0	6.4
2075	4-6 wk	Fin-2	20	1	1	0	0	NA	NA	NA									21.25	1.05	2.01667	0	0.583333	0.55	0.583333	0.183333	0	0	0	2.18333	0.85	0	0	0	0	0	0	0	0	0	0	0	0	0	NA	2.2	4.2	0.0833333	14.4833
2076	4-6 wk	Fin-2	20	0	1	0	0	NA	NA	NA									20.4833	0.416667	2.15	0	0	0	0	0	0	0	0.316667	2.03333	0.366667	0	0	0	0	0	0	0	0	0	0	0	0	0	NA	0	1.33333	0	6.61667
2084	2 mo	Fin-2	60	1	0	0	0	NA	NA	NA								No rota vaccine as child is included in a clinical trial of rota vaccines	62.1667	0.283333	1.91667	3.28333	1.75	4.66667	3.93333	0.866667	0	7.83333	0	17.7	2.71667	0	0	0	0	0	0	0	0	0	0	0	0	0	NA	11.3333	2.33333	0.166667	58.7833
2086	6 mo	Fin-2	60	1	0	0	0	NA	NA	NA									52.6333	0.416667	1.68333	2.23333	3.16667	0	4.18333	2.38333	0.35	2.21667	0	10.2833	2.1	0	0	0	0	0	0	0	0	0	0	0	0	0.05	NA	14.15	1.56667	0	44.7833
3000	4-6 wk	Fin-3	45	1	1	0	0	NA	NA	NA									13.6833	0.95	3.56667	2.41667	2.45	0.566667	0.583333	0	0	0.75	0	1.11667	0.0166667	0	0	0	0	0	0	0	0	0	0	0	0	0	NA	1.46667	0.2	0	14.0833
3001	4 mo	Fin-3	45	0	1	0	0	NA	NA	NA									18.6667	0.7	2.98333	0.166667	1.53333	0	3.18333	0.916667	0	4.25	1.55	2.45	0	0	0	0	0	0	0	0	0	0	0	0	0	0	NA	1.91667	2.23333	0	21.8833
3002	4-6 wk	Fin-3	45	0	1	0	0	NA	NA	NA									23.9667	0.483333	3.73333	1.7	2.15	1.76667	2.21667	5.98333	0	4.41667	0	0.916667	0	0	0	0	0	0	0	0	0	0	0	0	0	0	NA	1.93333	0.733333	0	26.0333
3009	6 mo	Fin-3	60	1	0	0	0	NA	NA	NA									58.9333	0.116667	5.68333	8.06667	13.8167	0	10.9667	3.63333	0	1.01667	0	4.45	0.483333	0	0	0	0	0	0	0	0	0	0	0	0	0	NA	8.68333	3.38333	0	60.3
3010	8 mo	Fin-3	40	1	1	0	0	NA	NA	NA									21.9667	1.15	2.51667	5.25	3.06667	0	2.75	1.15	0	1.06667	0	2.9	0	0	0	0	0	0	0	0	0	0	0	0	0	0.0666667	NA	1.63333	1.18333	0	22.7333
3011	4-6 wk	Fin-3	40	0	1	0	0	NA	NA	NA									13.6333	0.883333	3.1	0.933333	2.55	0.816667	0	0	0	1.91667	0.8	1.73333	0	0	0	0	0	0	0	0	0	0	0	0	0	0	NA	2.01667	0.633333	0	15.3833
3012	4 mo	Fin-3	40	1	1	0	0	NA	NA	NA									22.0667	1	3.36667	1.73333	6.18333	0	5.98333	0	0	0.883333	0	0.766667	0	0	0	0	0	0	0	0	0	0	0	0	0	0	NA	3.21667	1.06667	0	24.2
3013	8 mo	Fin-3	40	0	1	0	0	NA	NA	NA									11.6667	0.483333	4.03333	0.65	3.46667	0	1.38333	0	0	0	0.2	1.26667	0	0	0	0	0	0	0	0	0	0	0	0	0	0	NA	1.33333	0.3	0	13.1167
3017	4 mo	Fin-3	40	0	1	0	0	NA	NA	NA									18.6	2	4.55	4.81667	2.7	0	3.06667	0	0	0	0	1.36667	0	0	0	0	0	0	0	0	0	0	0	0	0	0	NA	1.31667	0.533333	0	20.35
3023	2-4 wk	Fin-3	60	1	0	0	0	NA	NA	NA									59.5333	0.683333	4.75	7.38333	6.08333	5.55	1.81667	2.01667	0	10.8333	0	4.43333	1.6	0	0	0	0	0	0	0	0	0	0	0	0	0	NA	10.0667	7	0	62.2167
3025	8 mo	Fin-3	45	0	1	0	0	NA	NA	NA									11.8833	0.166667	1.16667	0	2.28333	0	2.66667	0	0	0.633333	3.2	0.666667	0.383333	0	0	0	0	0	0	0	0	0	0	0	0	0	NA	0.416667	0.55	0	12.1333
3028	4 mo	Fin-3	45	0	1	0	0	NA	NA	NA									15.3333	0.583333	3.48333	0.35	1.93333	0	0.733333	0.5	0	1.51667	3.83333	1.61667	0	0	0	0	0	0	0	0	0	0	0	0	0	0	NA	2.16667	1.66667	0	18.3833
3029	4-6 wk	Fin-3	45	0	1	0	0	NA	NA	NA									15.1333	0.25	2.51667	0.833333	5.08333	0	0.0833333	0.2	0	3.21667	1.36667	1.5	0	0	0	0	0	0	0	0	0	0	0	0	0	0	NA	1.61667	0.133333	0	16.8
3033	6 mo	Fin-3	60	1	0	0	0	NA	NA	NA									60.8167	0.45	5.36667	7.68333	8.71667	0	5.23333	9.76667	0	5.78333	0	3.91667	2.7	0	0	0	0	0	0	0	0	0	0	0	0	0	NA	8.93333	2.2	0	60.75
3035	4 mo	Fin-3	45	1	1	0	0	NA	NA	NA									15.7667	0.15	2.05	0	3.7	0	2.03333	0	0	4.73333	0	2.4	0.65	0	0	0	0	0	0	0	0	0	0	0	0	0	NA	1.21667	0	0	16.9333
3036	8 mo	Fin-3	45	1	1	0	0	NA	NA	NA									17.3	0.316667	3.6	0	4.86667	0	7.06667	0	0	0	0	1.26667	0	0	0	0	0	0	0	0	0	0	0	0	0	0	NA	0.933333	0	0	18.05
3041	8 mo	Fin-3	45	1	1	0	0	NA	NA	NA									10.4	0.55	4.83333	0.15	1.83333	0	1.11667	0.516667	0	1.13333	0	0.25	0.15	0	0	0	0	0	0	0	0	0	0	0	0	0	NA	2.11667	0.6	0	13.25
3043	4-6 wk	Fin-3	45	1	1	0	0	NA	NA	NA									11.8	0.233333	2.91667	0.716667	1.55	0	1.45	0	0	2.01667	0	0.183333	1.53333	0	0	0	0	0	0	0	0	0	0	0	0	0	NA	0.383333	0.816667	0	11.8
3044	4 mo	Fin-3	45	0	1	0	0	NA	NA	NA									17.5	0.733333	3.91667	0	2.4	0	1.01667	0.566667	0	2.05	0.283333	2.51667	0.766667	0	0	0	0	0	0	0	0	0	0	0	0	0	NA	1.43333	3.05	0	18.7333
3045	4-6 wk	Fin-3	45	1	1	0	0	NA	NA	NA									19.4	0.566667	4.25	0.433333	2.26667	2.18333	0	0	0	2.98333	0	2.21667	1.03333	0	0	0	0	0	0	0	0	0	0	0	0	0	NA	0.716667	4.25	0	20.9
3052	5 mo	Fin-3	60	1	0	0	0	NA	NA	NA								No vaccines due to varicella infection in the family (also child had two pimples)	49.15	0.2	3.48333	6.46667	5.16667	0	11.3667	0	0	0.566667	0	8.95	1.05	0	0	0	0	0	0	0	0	0	0	0	0	0	NA	8.23333	3.88333	0	49.3667
3060	4-6 wk	Fin-3	45	0	1	0	0	NA	NA	NA									10.65	0.583333	3.61667	0	2.15	0	0.566667	0	0	0.666667	0	1.08333	0.45	0	0	0	0	0	0	0	0	0	0	0	0	0	NA	0.733333	0.583333	0	10.4333
3061	4 mo	Fin-3	45	1	1	0	0	NA	NA	NA									12.9167	0.05	3.01667	0	2.68333	0	1.33333	0	0	0.383333	0	1.66667	1.33333	0	0	0	0	0	0	0	0	0	0	0	0	0	NA	1.6	0.416667	0	12.4833
3065	4-6 wk	Fin-3	45	1	1	0	1	NA	NA	NA									12.4833	0.933333	2.86667	0	1.1	0	0.683333	0.65	0	0	0	1.26667	0.8	0	0	0	0	0	0	0	0	0	0	0	0	0	NA	0.966667	3.53333	0	12.8
3067	8 mo	Fin-3	45	1	1	0	0	NA	NA	NA									15.1667	0.566667	3.38333	0	1.88333	0	2.73333	0	0	1.88333	0	1.2	1.06667	0	0	0	0	0	0	0	0	0	0	0	0	0	NA	1.81667	3.01667	0	17.55
3068	2 mo	Fin-3	60	1	0	0	0	NA	NA	NA								No rota vaccines at this visit, parents were afraid of adverse effects	61.1167	0.7	2.53333	5.2	7.61667	0	14.3667	3.25	0	11.55	0	5.28333	3.31667	0	0	0	0	0	0	0	0	0	0	0	0	0	NA	11.0833	3.28333	1.73333	69.9167
3069	2-4 wk	Fin-3	60	1	0	0	0	NA	NA	NA									43.5167	0.45	2.41667	4	3.41667	2.01667	0	4.13333	0	6.21667	0	3.85	1.63333	0	0	0	0	0	0	0	0	0	0	0	0	0	NA	12.6667	4.1	0	44.9
3070	4 mo	Fin-3	45	1	1	0	0	NA	NA	NA									12.9167	0.283333	2.91667	0	1.11667	0	1.18333	1.18333	0	1.71667	0	2.4	0.55	0	0	0	0	0	0	0	0	0	0	0	0	0	NA	1.18333	0.666667	0	13.2
3072	8 mo	Fin-3	45	0	1	0	0	NA	NA	NA									7.93333	0.733333	2.5	0	1.45	0	0	0	0	0	0	0.816667	1.4	0	0	0	0	0	0	0	0	0	0	0	0	0	NA	1.23333	0.45	0	8.58333
3073	4-6 wk	Fin-3	45	1	1	0	0	NA	NA	NA									21.3667	0.433333	3.7	0	2.85	0	2.4	0	0	3.31667	0	1.73333	2.13333	0	0	0	0	0	0	0	0	0	0	0	0	0	NA	1.03333	4.13333	0	21.7333
3076	6 mo	Fin-3	45	1	0	0	0	NA	NA	NA									47.5667	0.516667	2.46667	5.88333	2.56667	0	10.2667	7.86667	0	4.48333	0	0.15	0.316667	0	0	0	0	0	0	0	0	0	0	0	0	0	NA	9.6	1.78333	0	45.9
3083	2-4 wk	Fin-3	60	0	0	0	0	NA	NA	NA									47.2667	0.366667	3.1	5.01667	2.35	2.15	0	1	0	9.01667	1.7	4.75	0.633333	0	0	0	0	0	0	0	0	0	0	0	0	0	NA	11.75	4.03333	0	45.8667
3084	4 mo	Fin-3	45	1	1	0	0	NA	NA	NA									13.2167	0.333333	3.25	0	3.06667	0	0.883333	0.583333	0	0	0	1.41667	0	0	0	0	0	0	0	0	0	0	0	0	0	0	NA	2	2.56667	0	14.1
3085	4-6 wk	Fin-3	45	0	1	0	0	NA	NA	NA									7.93333	0.166667	2.63333	0	0.816667	0.766667	1.56667	0.133333	0	0	0.466667	0.483333	0	0	0	0	0	0	0	0	0	0	0	0	0	0	NA	2.01667	0.383333	0	9.43333
4000	8 mo	Fin-4	45	0	1	0	0	NA	NA	NA									14.1833	0.133333	4.26667	2.25	1.68333	0	1.88333	0.3	0	0.233333	0	0.65	0	0	0	0	0	0	0	0	0	0	0	0	0	0	NA	1.05	3.11667	0	15.5667
4001	4 mo	Fin-4	60	0	1	0	0	NA	NA	NA									12.4	0	1.93333	0	0.783333	0	1.61667	0.666667	0	0.133333	0.9	2.76667	0	0	0	0	0	0	0	0	0	0	0	0	0	0	NA	3.75	1.91667	0	14.4667
4002	2-4 wk	Fin-4	60	1	0	0	0	NA	NA	NA								patient file recording done later	40.7	0.35	2.95	7.73333	7.5	4.85	2.01667	6.23333	0	5.93333	0	2.38333	0	0	0	0	0	0	0	0	0	0	0	0	0	0	NA	7.55	6.1	0	53.6
4005	6 mo	Fin-4	60	0	0	0	0	NA	NA	NA									37.95	0.566667	3.8	3.03333	4.88333	0	4.68333	6.83333	0	5.68333	2.08333	3.53333	0	0	0	0	0	0	0	0	0	0	0	0	0	0	NA	12.2	1.11667	0	48.4167
4006	6 mo	Fin-4	60	0	0	0	0	NA	NA	NA									47	0.383333	2	6.58333	9.65	0	8	3.36667	0	2.31667	2	4.35	0.516667	0	0	0	0	0	0	0	0	0	0	0	0	0	NA	11.8333	3.76667	0	54.7667
4008	2-4 wk	Fin-4	60	0	0	0	0	NA	NA	NA								siblings: sibling got varicella vaccine	42.15	0.133333	3.33333	3.03333	5.56667	0.2	2.31667	0.8	0	2.4	5.88333	8	0	0	0	0	0	0	0	0	0	0	0	0	0	0	NA	16.3667	0	0	48.0333
4014	8 mo	Fin-4	60	0	1	0	0	NA	NA	NA									26.6	0.466667	4.11667	2.05	7.65	0	4.8	0	0	3.38333	3.06667	1.63333	0	0	0	0	0	0	0	0	0	0	0	0	0	0	NA	3.9	0.866667	0	31.9333
4017	3 mo	Fin-4	60	0	0	0	0	NA	NA	NA								Mother did not want vaccines because visit was 3 days before child was 3 months old	55.35	0.45	2.68333	4.83333	4.75	0	3.23333	3.45	0	8.61667	4.96667	0.55	5.66667	0.933333	0	0	0	0	0	0	0	0	0	0	0	0	0	13	3.21667	0	56.35
4018	6 mo	Fin-4	60	0	0	0	0	NA	NA	NA									54.3167	0.35	2.06667	3.06667	12.6167	0	2.95	3.8	0	1.28333	6.7	8.88333	0	0	0	0	0	0	0	0	0	0	0	0	0	0	NA	18.45	2.08333	0	62.25
4022	6 mo	Fin-4	60	0	0	0	0	NA	NA	NA									39.8	0.883333	1.08333	4.36667	4.2	0	4.51667	0.783333	0	1.55	2.88333	3.3	1.9	0	0	0	0	0	0	0	0	0	0	0	0	0	NA	12.2667	3.18333	0	40.9167
4023	2-4 wk	Fin-4	45	0	0	0	0	NA	NA	NA									36.6667	0.1	2.56667	0.65	6.66667	3.01667	0.883333	1.91667	0	2.18333	2.38333	9.25	0.85	0	0	0	0	0	0	0	0	0	0	0	0	0	NA	12.15	0.933333	0	43.55
4027	4 mo	Fin-4	40	0	1	0	0	NA	NA	NA									20.2	1	1.83333	0.15	1.51667	0	2.5	1.05	0	5.03333	1.31667	2.21667	1.1	0	0	0	0	0	0	0	0	0	0	0	0	0	NA	3.81667	1.76667	0	23.3
4028	8 mo	Fin-4	40	1	1	0	0	NA	NA	NA									15.3833	0.633333	1.66667	0.133333	6.03333	0	2.31667	2.9	0	1.18333	0	1.11667	0	0	0	0	0	0	0	0	0	0	0	0	0	0	NA	1.93333	2.46667	0	20.3833
4031	4 mo	Fin-4	40	1	1	0	0	NA	NA	NA									17.3167	0.716667	2.65	0.2	2.26667	0	4.13333	1.05	0	0.483333	0	2.23333	0.316667	0	0	0	0	0	0	0	0	0	0	0	0	0	NA	2.2	2.58333	0	18.8333
4032	8 mo	Fin-4	40	1	1	0	0	NA	NA	NA									16.4333	0.683333	2.16667	0.116667	3.93333	0	0.916667	2.85	0	4.11667	0	0.35	0	0	0	0	0	0	0	0	0	0	0	0	0	0	NA	2.1	0.483333	0	17.7167
4033	4 mo	Fin-4	40	0	1	0	0	NA	NA	NA									16.95	0.183333	4.31667	2.06667	4.7	0	3.43333	1.06667	0	0	0.833333	1.91667	0	0	0	0	0	0	0	0	0	0	0	0	0	0	NA	1.66667	1.63333	0	21.8167
4038	8 mo	Fin-4	60	0	1	0	0	NA	NA	NA									8.96667	1.23333	1.46667	0	3.08333	0	0	0.766667	0	0.4	1.03333	1.86667	0	0	0	0	0	0	0	0	0	0	0	0	0	0	NA	1.15	0.666667	0	11.6667
4042	4 mo	Fin-4	40	0	1	0	0	NA	NA	NA									7.58333	0.633333	1.88333	0	0.1	0	1.21667	0	0	0	1.41667	0.45	0	0	0	0	0	0	0	0	0	0	0	0	0	0	NA	2.61667	1.63333	0	9.95
4043	4 mo	Fin-4	40	0	1	0	0	NA	NA	NA									15.5167	0.216667	2.1	0	1.36667	0	0	0	0	2.9	0.0833333	3.38333	0.1	0	0	0	0	0	0	0	0	0	0	0	0	0	NA	3.3	2.41667	0	15.8667
4047	6 mo	Fin-4	60	1	0	0	0	NA	NA	NA									56.1833	0.416667	2.53333	7.31667	6.63333	0	7.28333	6.8	0	3.4	0	4.05	1.28333	0	0	0	0	0	0	0	0	0	0	0	0	0	NA	13.8167	2.15	0	55.6833
4048	12 mo	Fin-4	60	0	0	0	0	NA	NA	NA								No vaccines due to fever and rash during the night before visit	47.65	0.75	2	10.65	7.63333	0	3.73333	0.4	0	0.15	2.46667	1.76667	2.2	0	0	0	0	0	0	0	0	0	0	0	0	0	NA	12.3167	4.05	0	48.1167
4049	2-4 wk	Fin-4	60	1	0	0	0	NA	NA	NA									54.4333	0.383333	2.46667	5.73333	8.65	0.833333	0.8	2.36667	0	8.43333	0	8.35	2.7	0	0	0	0	0	0	0	0	0	0	0	0	0	NA	11.45	1.58333	0	53.75
4058	4 mo	Fin-4	40	0	1	0	0	NA	NA	NA									13.2167	0.433333	1.38333	0	1.3	0	3.25	0.25	0	1.85	0.166667	2.4	0	0	0	0	0	0	0	0	0	0	0	0	0	0	NA	3.85	0.783333	0	15.6667
4066	2-4 wk	Fin-4	60	1	0	0	0	NA	NA	NA									68.6833	0.233333	2.86667	2.98333	5.66667	6.81667	3.75	2.36667	0	14.8167	0	7.21667	2.41667	0	0	0	0	0	0	0	0	0	0	0	0	0	NA	12.9833	3.61667	0	65.7333
4073	4 mo	Fin-4	45	0	1	0	0	NA	NA	NA									7.25	0.45	1.85	0	1.2	0	1.05	0.2	0	0.416667	0.133333	0.733333	0	0	0	0	0	0	0	0	0	0	0	0	0	0	NA	0	0.733333	0	6.76667
4076	4-6 wk	Fin-4	45	0	1	0	0	NA	NA	NA								No vaccines yet	7.73333	0.466667	3.46667	0	0.05	0	0.15	0.5	0	0.35	0	2.21667	0	0	0	0	0	0	0	0	0	0	0	0	0	0	NA	0.916667	0.833333	0	8.95
4077	4 mo	Fin-4	45	1	1	0	0	NA	NA	NA								patient file recording by physician done later	8.48333	0.75	1.4	0	1.51667	0	0.983333	0	0	0	0	0.616667	0	0	0	0	0	0	0	0	0	0	0	0	0	0	NA	1.4	1.61667	0	8.28333
4078	4 mo	Fin-4	45	0	1	0	0	NA	NA	NA									10.7833	0.1	2.46667	0.0666667	1.06667	0	1.25	0.05	0	0	0.533333	1.98333	0	0	0	0	0	0	0	0	0	0	0	0	0	0	NA	2.21667	0.766667	0	10.5
4082	2-4 wk	Fin-4	60	1	0	0	0	NA	NA	NA									53.2167	0.616667	4.01667	3.6	0.7	2.03333	5.71667	6.25	0	6.26667	0	5.51667	3.9	0	0	0	0	0	0	0	0	0	0	0	0	0	NA	11.3333	2.16667	0	52.1167
[truncated: 16 more columns]
